# Supplementary material for: Crystal structure of (E)-2-{[(4-anilinophen­yl)imino]­meth­yl}phenol
Source: Acta Crystallogr E Crystallogr Commun. 2015 Jan 1;71(Pt 1):28–30. doi: 10.1107/S2056989014026309 (PMC4331856; doi:10.1107/S2056989014026309)
Supplement: Supplementary file 1 [file e-71-00028-sup1.cif]

##############################################################################
#                                                                            #
# This CIF contains the data in a paper accepted for publication in          #
# Acta Crystallographica Section E. It conforms to the requirements of       #
# Notes for Authors for Acta Crystallographica Section E, and has been       #
# peer reviewed under the auspices of the IUCr Commission on Journals.       #
#                                                                            #
# Full details of the Crystallographic Information File format               #
# are given in the paper "The Crystallographic Information File (CIF):       #
# a New Standard Archive File for Crystallography" by S. R. Hall, F. H.      #
# Allen and I. D. Brown [Acta Cryst. (1991), A47, 655-685].                  #
#                                                                            #
# The current version of the core CIF dictionary is obtainable from          #
# ftp://ftp.iucr.org/pub/cif_core.dic.                                       #
#                                                                            #
# Software is freely available for graphical display of the structure(s)     #
# in this CIF. For information consult the CIF software page                 #
# http://www.iucr.org/resources/cif/software.                                #
#                                                                            #
# This file may be used for bona fide research purposes within the           #
# scientific community so long as proper attribution is given to the journal # 
# article from which it was obtained.                                        #
#                                                                            #
##############################################################################
data_global
_audit_creation_method     'SHELXL97 (Sheldrick, 2008)'
_journal_date_recd_electronic     2014-11-21
_journal_date_accepted     2014-11-30
_journal_name_full     'Acta Crystallographica, Section E'
_journal_year     2015
_journal_volume     71
_journal_issue      1
_journal_page_first     28
_journal_page_last     30
_journal_paper_category     GO
_journal_paper_doi     10.1107/S2056989014026309
_journal_coeditor_code     SU5028
_publ_contact_author_name     'Dr Natalia O. Sharkina'
_publ_contact_author_address
;
 National Taras Shevchenko University,
Department of Chemistry,
Volodymyrska str. 64, 01601 Kyiv, Ukraine
;
_publ_contact_author_email     nsharkina@ukr.net
_publ_contact_author_fax     ?
_publ_contact_author_phone     ?
_publ_section_title
;
Crystal structure of (<i>E</i>)-2-{[(4-anilinophenyl)imino]methyl}phenol
;
loop_
    _publ_author_name
    _publ_author_address
    ' Md. Serajul Haque Faizi'
;
 Department of Chemistry,
 Indian Institute of Technology Kanpur,
 Kanpur, UP 208 016
 India
;
    ' Iskenderov, Turganbay S. '
;
National Taras Shevchenko University,
Department of Chemistry,
Volodymyrska str. 64, 01601 Kyiv, Ukraine
;
    'Sharkina, Natalia O.'
;
 National Taras Shevchenko University,
Department of Chemistry,
Volodymyrska str. 64, 01601 Kyiv, Ukraine
;
_publ_section_synopsis
;
The title compound crystallized with two independent molecules (<i>A</i> and
<i>B</i>) in the asymmetric unit, which differ essentially in the orientation
of the terminal aminophenyl ring with respect to the central benzene ring. In
the crystal, molecules are linked <i>via</i> N---H...O hydrogen bonds forming
--<i>A</i>-<i>B</i>--<i>A</i>--<i>B</i>-- zigzag chains propagating along
[010].
;
data_I
_audit_creation_method     SHELXL-97
_database_code_depnum_ccdc_archive     'CCDC 1036844'
_chemical_name_systematic
;
(<i>E</i>)-2-{[(4-Anilinophenyl)imino]methyl}phenol
;
_chemical_name_common     PAIMP
_chemical_formula_moiety     'C19 H16 N2 O'
_chemical_formula_sum     'C19 H16 N2 O'
_chemical_formula_iupac     'C19 H16 N2 O'
_chemical_formula_weight     288.34
_chemical_melting_point     280
_symmetry_cell_setting     monoclinic
_symmetry_space_group_name_H-M     'P 21'
_symmetry_space_group_name_Hall     'P 2yb'
loop_
    _symmetry_equiv_pos_as_xyz
    'x, y, z'
    '-x, y+1/2, -z'
_cell_length_a     7.704(6)
_cell_length_b     16.706(12)
_cell_length_c     11.617(9)
_cell_angle_alpha     90.00
_cell_angle_beta     93.880(14)
_cell_angle_gamma     90.00
_cell_volume     1492(2)
_cell_formula_units_Z     4
_cell_measurement_reflns_used     2553
_cell_measurement_theta_min     2.65
_cell_measurement_theta_max     23.65
_cell_measurement_temperature     100(2)
_exptl_crystal_description     Needle
_exptl_crystal_colour     'dark yellow'
_exptl_crystal_size_max     0.20
_exptl_crystal_size_mid     0.15
_exptl_crystal_size_min     0.12
_exptl_crystal_density_diffrn     1.284
_exptl_crystal_density_meas     ?
_exptl_crystal_density_method     'not measured'
_exptl_crystal_F_000     608
_exptl_absorpt_coefficient_mu     0.080
_exptl_absorpt_correction_type     multi-scan
_exptl_absorpt_process_details
;
(SADABS; Sheldrick, 2004)
;
_exptl_absorpt_correction_T_min     0.986
_exptl_absorpt_correction_T_max     0.990
_exptl_special_details     ?
_diffrn_ambient_temperature     100(2)
_diffrn_radiation_type     MoK\a
_diffrn_radiation_wavelength     0.71073
_diffrn_radiation_source     'fine-focus sealed tube'
_diffrn_radiation_monochromator     graphite
_diffrn_measurement_device_type     'Bruker SMART APEX CCD '
_diffrn_measurement_method     '\w scans'
_diffrn_detector_area_resol_mean     ?
_diffrn_reflns_number     8013
_diffrn_reflns_av_R_equivalents     0.0260
_diffrn_reflns_av_sigmaI/netI     0.0419
_diffrn_reflns_theta_min     1.76
_diffrn_reflns_theta_max     25.50
_diffrn_reflns_theta_full     25.50
_diffrn_measured_fraction_theta_max     0.996
_diffrn_measured_fraction_theta_full     0.996
_diffrn_reflns_limit_h_min     -9
_diffrn_reflns_limit_h_max     7
_diffrn_reflns_limit_k_min     -20
_diffrn_reflns_limit_k_max     19
_diffrn_reflns_limit_l_min     -14
_diffrn_reflns_limit_l_max     13
_refine_special_details
;
Refinement of <i>F</i>^2^ against ALL reflections. The weighted <i>R</i>-factor
<i>wR</i> and goodness of fit <i>S</i> are based on <i>F</i>^2^, conventional
<i>R</i>-factors <i>R</i> are based on <i>F</i>, with <i>F</i> set to zero for
negative <i>F</i>^2^. The threshold expression of <i>F</i>^2^ >
\s(<i>F</i>^2^) is used only for calculating <i>R</i>-factors(gt) <i>etc</i>.
and is not relevant to the choice of reflections for refinement.
<i>R</i>-factors based on <i>F</i>^2^ are statistically about twice as large
as those based on <i>F</i>, and <i>R</i>- factors based on ALL data will be
even larger.
;
_reflns_number_total     5245
_reflns_number_gt     4091
_reflns_threshold_expression     I>2sigma(I)
_refine_ls_structure_factor_coef     Fsqd
_refine_ls_matrix_type     full
_refine_ls_R_factor_all     0.0596
_refine_ls_R_factor_gt     0.0448
_refine_ls_wR_factor_gt     0.1102
_refine_ls_wR_factor_ref     0.1267
_refine_ls_goodness_of_fit_ref     0.971
_refine_ls_restrained_S_all     0.971
_refine_ls_number_reflns     5242
_refine_ls_number_parameters     397
_refine_ls_number_restraints     1
_refine_ls_hydrogen_treatment     constr
_refine_ls_weighting_scheme     calc
_refine_ls_weighting_details
         'calc w=1/[\s^2^(Fo^2^)+(0.0711P)^2^+0.0812P] where P=(Fo^2^+2Fc^2^)/3'
_atom_sites_solution_hydrogens     geom
_atom_sites_solution_primary     direct
_atom_sites_solution_secondary     difmap
_refine_ls_shift/su_max     0.000
_refine_ls_shift/su_mean     0.000
_refine_diff_density_max     0.121
_refine_diff_density_min     -0.147
_refine_ls_extinction_method     none
_refine_ls_extinction_coef     ?
loop_
    _atom_type_symbol
    _atom_type_description
    _atom_type_scat_dispersion_real
    _atom_type_scat_dispersion_imag
    _atom_type_scat_source
    C C 0.0033 0.0016 'International Tables Vol C Tables 4.2.6.8 and 6.1.1.4'
    H H 0.0000 0.0000 'International Tables Vol C Tables 4.2.6.8 and 6.1.1.4'
    N N 0.0061 0.0033 'International Tables Vol C Tables 4.2.6.8 and 6.1.1.4'
    O O 0.0106 0.0060 'International Tables Vol C Tables 4.2.6.8 and 6.1.1.4'
_computing_data_collection
;
SMART (Bruker, 2003)
;
_computing_cell_refinement
;
SAINT (Bruker, 2003)
;
_computing_data_reduction
;
SAINT (Bruker, 2003)
;
_computing_structure_solution
;
SIR97 (Altomare <i>et al.</i>, 1999)
;
_computing_structure_refinement
;
SHELXL97 (Sheldrick, 2008)
;
_computing_molecular_graphics
;
DIAMOND (Brandenberg & Putz, 2006) and Mercury (Macrae <i>et al.</i>,
2008)
;
_computing_publication_material
;
SHELXL97 (Sheldrick, 2008) and PLATON (Spek, 2009)
;
loop_
    _atom_site_type_symbol
    _atom_site_label
    _atom_site_fract_x
    _atom_site_fract_y
    _atom_site_fract_z
    _atom_site_U_iso_or_equiv
    _atom_site_adp_type
    _atom_site_calc_flag
    _atom_site_refinement_flags
    _atom_site_occupancy
    _atom_site_symmetry_multiplicity
    _atom_site_disorder_assembly
    _atom_site_disorder_group
    C C15 0.2606(3) 0.66796(17) 0.4413(2) 0.0599(7) Uani d . 1 1 . .
    H H13 0.2251 0.6192 0.4706 0.072 Uiso calc R 1 1 . .
    C C16 0.2437(4) 0.73672(18) 0.5044(3) 0.0642(7) Uani d . 1 1 . .
    H H14 0.1982 0.7337 0.5764 0.077 Uiso calc R 1 1 . .
    C C17 0.2923(4) 0.80966(19) 0.4637(3) 0.0763(9) Uani d . 1 1 . .
    H H15 0.2800 0.8559 0.5070 0.092 Uiso calc R 1 1 . .
    C C18 0.3596(5) 0.8129(2) 0.3573(3) 0.0834(10) Uani d . 1 1 . .
    H H16 0.3913 0.8621 0.3276 0.100 Uiso calc R 1 1 . .
    C C19 0.3807(4) 0.74423(19) 0.2938(3) 0.0715(8) Uani d . 1 1 . .
    H H17 0.4296 0.7474 0.2229 0.086 Uiso calc R 1 1 . .
    C C14 0.3301(3) 0.67070(16) 0.3346(2) 0.0544(6) Uani d . 1 1 . .
    C C11 0.3031(3) 0.52520(15) 0.2888(2) 0.0538(6) Uani d . 1 1 . .
    C C12 0.2085(4) 0.47990(17) 0.2069(2) 0.0605(7) Uani d . 1 1 . .
    H H20 0.1685 0.5035 0.1377 0.073 Uiso calc R 1 1 . .
    C C13 0.1725(4) 0.40068(17) 0.2262(2) 0.0605(7) Uani d . 1 1 . .
    H H21 0.1083 0.3717 0.1698 0.073 Uiso calc R 1 1 . .
    C C8 0.2303(3) 0.36316(15) 0.3284(2) 0.0515(6) Uani d . 1 1 . .
    C C9 0.3247(4) 0.40894(15) 0.4112(2) 0.0595(7) Uani d . 1 1 . .
    H H23 0.3630 0.3856 0.4810 0.071 Uiso calc R 1 1 . .
    C C10 0.3620(4) 0.48772(16) 0.3914(2) 0.0602(7) Uani d . 1 1 . .
    H H24 0.4275 0.5167 0.4472 0.072 Uiso calc R 1 1 . .
    C C1 0.0687(3) 0.12055(16) 0.3414(2) 0.0569(7) Uani d . 1 1 . .
    C C2 0.0062(4) 0.04379(18) 0.3517(3) 0.0647(7) Uani d . 1 1 . .
    H H26 -0.0649 0.0215 0.2922 0.078 Uiso calc R 1 1 . .
    C C3 0.0489(4) -0.00004(18) 0.4503(3) 0.0722(8) Uani d . 1 1 . .
    H H27 0.0082 -0.0522 0.4563 0.087 Uiso calc R 1 1 . .
    C C4 0.1521(4) 0.03320(18) 0.5403(3) 0.0696(8) Uani d . 1 1 . .
    H H28 0.1804 0.0036 0.6067 0.083 Uiso calc R 1 1 . .
    C C5 0.2121(4) 0.10975(17) 0.5308(3) 0.0621(7) Uani d . 1 1 . .
    H H29 0.2825 0.1315 0.5911 0.075 Uiso calc R 1 1 . .
    C C6 0.1703(3) 0.15580(16) 0.4335(2) 0.0525(6) Uani d . 1 1 . .
    C C7 0.2253(3) 0.23864(16) 0.4276(2) 0.0542(6) Uani d . 1 1 . .
    H H37 0.2917 0.2607 0.4895 0.065 Uiso calc R 1 1 . .
    N N2 0.3442(3) 0.60413(13) 0.2630(2) 0.0663(7) Uani d . 1 1 . .
    H H1A 0.3817 0.6130 0.1961 0.080 Uiso d R 1 1 . .
    N N1 0.1843(3) 0.28196(13) 0.3392(2) 0.0560(6) Uani d . 1 1 . .
    O O1 0.0278(3) 0.16115(13) 0.24309(16) 0.0714(5) Uani d . 1 1 . .
    H H4A 0.0827 0.2032 0.2434 0.107 Uiso d R 1 1 . .
    C C33 0.1682(3) 1.17385(17) 0.9328(2) 0.0590(7) Uani d . 1 1 . .
    C C38 0.2378(4) 1.24246(19) 0.9834(3) 0.0693(8) Uani d . 1 1 . .
    H H2 0.2798 1.2416 1.0603 0.083 Uiso calc R 1 1 . .
    C C37 0.2458(4) 1.31204(19) 0.9210(3) 0.0762(9) Uani d . 1 1 . .
    H H3 0.2929 1.3580 0.9560 0.091 Uiso calc R 1 1 . .
    C C36 0.1842(4) 1.31411(19) 0.8067(3) 0.0707(8) Uani d . 1 1 . .
    H H4 0.1910 1.3609 0.7639 0.085 Uiso calc R 1 1 . .
    C C35 0.1130(4) 1.24640(18) 0.7571(3) 0.0663(7) Uani d . 1 1 . .
    H H5 0.0697 1.2476 0.6804 0.080 Uiso calc R 1 1 . .
    C C34 0.1046(4) 1.17697(18) 0.8187(2) 0.0655(7) Uani d . 1 1 . .
    H H6 0.0557 1.1315 0.7836 0.079 Uiso calc R 1 1 . .
    C C30 0.1879(4) 1.02639(16) 0.9723(2) 0.0565(7) Uani d . 1 1 . .
    C C29 0.2807(4) 1.00490(16) 0.8772(2) 0.0592(7) Uani d . 1 1 . .
    H H8 0.3174 1.0442 0.8276 0.071 Uiso calc R 1 1 . .
    C C28 0.3171(4) 0.92596(16) 0.8573(2) 0.0593(7) Uani d . 1 1 . .
    H H9 0.3780 0.9124 0.7936 0.071 Uiso calc R 1 1 . .
    C C27 0.2653(3) 0.86564(15) 0.9300(2) 0.0532(6) Uani d . 1 1 . .
    C C32 0.1747(4) 0.88786(17) 1.0241(2) 0.0603(7) Uani d . 1 1 . .
    H H11 0.1397 0.8486 1.0743 0.072 Uiso calc R 1 1 . .
    C C31 0.1356(4) 0.96604(17) 1.0447(2) 0.0633(7) Uani d . 1 1 . .
    H H12 0.0733 0.9791 1.1079 0.076 Uiso calc R 1 1 . .
    C C25 0.3974(3) 0.66532(15) 0.8267(2) 0.0511(6) Uani d . 1 1 . .
    C C24 0.4721(4) 0.63136(18) 0.7335(2) 0.0616(7) Uani d . 1 1 . .
    H H32 0.5007 0.6639 0.6727 0.074 Uiso calc R 1 1 . .
    C C23 0.5049(4) 0.55121(18) 0.7285(3) 0.0651(7) Uani d . 1 1 . .
    H H33 0.5572 0.5298 0.6656 0.078 Uiso calc R 1 1 . .
    C C22 0.4601(4) 0.50243(18) 0.8170(3) 0.0640(7) Uani d . 1 1 . .
    H H34 0.4804 0.4476 0.8134 0.077 Uiso calc R 1 1 . .
    C C21 0.3851(4) 0.53439(17) 0.9110(3) 0.0643(7) Uani d . 1 1 . .
    H H35 0.3554 0.5010 0.9706 0.077 Uiso calc R 1 1 . .
    C C20 0.3537(4) 0.61552(16) 0.9176(2) 0.0570(7) Uani d . 1 1 . .
    C C26 0.3651(4) 0.75097(17) 0.8317(2) 0.0577(7) Uani d . 1 1 . .
    H H38 0.3947 0.7833 0.7709 0.069 Uiso calc R 1 1 . .
    N N4 0.1551(4) 1.10499(14) 1.0013(2) 0.0729(7) Uani d . 1 1 . .
    H H2A 0.1231 1.1129 1.0699 0.088 Uiso d R 1 1 . .
    N N3 0.2966(3) 0.78277(13) 0.9181(2) 0.0577(6) Uani d . 1 1 . .
    O O2 0.2820(3) 0.64507(13) 1.01166(17) 0.0804(6) Uani d . 1 1 . .
    H H3A 0.2716 0.6938 1.0058 0.121 Uiso d R 1 1 . .
loop_
    _atom_site_aniso_label
    _atom_site_aniso_U_11
    _atom_site_aniso_U_22
    _atom_site_aniso_U_33
    _atom_site_aniso_U_12
    _atom_site_aniso_U_13
    _atom_site_aniso_U_23
    C15 0.0657(16) 0.0499(15) 0.0653(17) -0.0044(13) 0.0135(13) 0.0061(14)
    C16 0.0660(18) 0.0598(18) 0.0674(17) -0.0004(14) 0.0095(14) -0.0059(15)
    C17 0.086(2) 0.0538(19) 0.088(2) -0.0044(16) -0.0051(18) -0.0101(17)
    C18 0.102(3) 0.0523(19) 0.095(3) -0.0241(18) -0.003(2) 0.0120(18)
    C19 0.083(2) 0.0619(19) 0.0699(19) -0.0170(16) 0.0064(15) 0.0121(17)
    C14 0.0537(14) 0.0489(15) 0.0603(16) -0.0029(12) 0.0026(12) 0.0069(13)
    C11 0.0606(16) 0.0503(15) 0.0518(15) 0.0064(12) 0.0117(12) 0.0039(12)
    C12 0.0727(18) 0.0622(18) 0.0466(15) 0.0055(14) 0.0038(13) 0.0020(13)
    C13 0.0654(17) 0.0652(19) 0.0504(16) 0.0026(14) 0.0005(13) -0.0083(13)
    C8 0.0530(14) 0.0499(15) 0.0516(15) 0.0028(12) 0.0029(11) 0.0000(12)
    C9 0.0687(18) 0.0539(17) 0.0547(16) 0.0058(13) -0.0049(13) 0.0033(13)
    C10 0.0702(18) 0.0488(16) 0.0606(17) 0.0005(13) -0.0022(13) -0.0007(13)
    C1 0.0594(16) 0.0568(17) 0.0555(16) 0.0032(13) 0.0124(13) -0.0025(14)
    C2 0.0672(17) 0.0598(18) 0.0680(19) -0.0055(14) 0.0120(14) -0.0123(15)
    C3 0.077(2) 0.0545(17) 0.088(2) -0.0032(15) 0.0223(17) -0.0045(17)
    C4 0.080(2) 0.0582(18) 0.0706(19) 0.0098(16) 0.0088(16) 0.0067(15)
    C5 0.0650(17) 0.0576(17) 0.0636(18) 0.0059(14) 0.0027(14) -0.0027(14)
    C6 0.0541(14) 0.0490(15) 0.0555(15) 0.0042(12) 0.0112(11) -0.0037(12)
    C7 0.0603(16) 0.0526(16) 0.0504(15) 0.0029(13) 0.0083(12) -0.0037(13)
    N2 0.0920(18) 0.0493(14) 0.0597(14) 0.0024(13) 0.0212(13) 0.0051(11)
    N1 0.0609(13) 0.0488(13) 0.0589(14) 0.0015(10) 0.0092(11) -0.0036(11)
    O1 0.0855(13) 0.0679(13) 0.0599(11) -0.0105(11) -0.0026(9) -0.0010(10)
    C33 0.0608(16) 0.0555(17) 0.0611(17) 0.0088(14) 0.0070(13) -0.0025(14)
    C38 0.0741(19) 0.0608(18) 0.0713(19) 0.0029(16) -0.0063(15) -0.0145(17)
    C37 0.087(2) 0.0529(19) 0.089(2) -0.0051(16) 0.0059(18) -0.0099(17)
    C36 0.077(2) 0.0549(18) 0.082(2) 0.0044(15) 0.0180(16) 0.0056(16)
    C35 0.0669(18) 0.0671(19) 0.0648(17) 0.0043(15) 0.0047(14) 0.0028(16)
    C34 0.0784(19) 0.0552(17) 0.0628(17) -0.0073(15) 0.0030(14) -0.0036(14)
    C30 0.0624(17) 0.0513(16) 0.0552(15) 0.0023(13) -0.0003(13) -0.0036(13)
    C29 0.0659(17) 0.0544(17) 0.0583(16) -0.0025(13) 0.0108(13) 0.0049(13)
    C28 0.0635(17) 0.0556(17) 0.0604(16) -0.0003(13) 0.0147(13) 0.0012(13)
    C27 0.0584(15) 0.0493(16) 0.0521(15) -0.0045(12) 0.0058(12) 0.0017(12)
    C32 0.0705(18) 0.0588(18) 0.0525(15) -0.0069(14) 0.0112(13) 0.0045(13)
    C31 0.0710(18) 0.0634(18) 0.0570(16) 0.0022(14) 0.0145(14) 0.0009(14)
    C25 0.0513(14) 0.0506(16) 0.0515(15) -0.0019(12) 0.0025(11) 0.0033(13)
    C24 0.0654(17) 0.0656(19) 0.0551(16) -0.0014(14) 0.0135(13) 0.0012(13)
    C23 0.0669(17) 0.067(2) 0.0625(17) 0.0038(14) 0.0140(14) -0.0039(15)
    C22 0.0665(18) 0.0533(17) 0.0722(19) -0.0006(14) 0.0046(14) -0.0061(15)
    C21 0.081(2) 0.0512(17) 0.0612(18) -0.0003(14) 0.0117(15) 0.0074(13)
    C20 0.0666(17) 0.0566(17) 0.0482(15) -0.0006(13) 0.0066(13) -0.0008(13)
    C26 0.0631(16) 0.0589(18) 0.0516(15) -0.0035(13) 0.0070(13) 0.0083(14)
    N4 0.105(2) 0.0584(16) 0.0569(14) 0.0095(14) 0.0161(13) -0.0026(12)
    N3 0.0646(14) 0.0497(14) 0.0591(14) -0.0009(11) 0.0060(11) 0.0018(11)
    O2 0.1272(18) 0.0600(13) 0.0575(12) 0.0089(12) 0.0318(12) 0.0068(9)
_geom_special_details
;
All e.s.d.'s (except the e.s.d. in the dihedral angle between two l.s. planes)
are estimated using the full covariance matrix. The cell e.s.d.'s are taken
into account individually in the estimation of e.s.d.'s in distances, angles
and torsion angles; correlations between e.s.d.'s in cell parameters are only
used when they are defined by crystal symmetry. An approximate (isotropic)
treatment of cell e.s.d.'s is used for estimating e.s.d.'s involving l.s.
planes.
;
loop_
    _geom_bond_atom_site_label_1
    _geom_bond_atom_site_label_2
    _geom_bond_site_symmetry_2
    _geom_bond_distance
    _geom_bond_publ_flag
    C15 C16 . 1.373(4) ?
    C15 C14 . 1.384(4) ?
    C15 H13 . 0.9300 ?
    C16 C17 . 1.368(4) ?
    C16 H14 . 0.9300 ?
    C17 C18 . 1.374(5) ?
    C17 H15 . 0.9300 ?
    C18 C19 . 1.380(5) ?
    C18 H16 . 0.9300 ?
    C19 C14 . 1.382(4) ?
    C19 H17 . 0.9300 ?
    C14 N2 . 1.397(4) ?
    C11 C12 . 1.384(4) ?
    C11 N2 . 1.393(3) ?
    C11 C10 . 1.395(4) ?
    C12 C13 . 1.374(4) ?
    C12 H20 . 0.9300 ?
    C13 C8 . 1.389(4) ?
    C13 H21 . 0.9300 ?
    C8 C9 . 1.394(4) ?
    C8 N1 . 1.410(3) ?
    C9 C10 . 1.370(4) ?
    C9 H23 . 0.9300 ?
    C10 H24 . 0.9300 ?
    C1 O1 . 1.348(3) ?
    C1 C2 . 1.378(4) ?
    C1 C6 . 1.411(4) ?
    C2 C3 . 1.380(4) ?
    C2 H26 . 0.9300 ?
    C3 C4 . 1.386(4) ?
    C3 H27 . 0.9300 ?
    C4 C5 . 1.367(4) ?
    C4 H28 . 0.9300 ?
    C5 C6 . 1.388(4) ?
    C5 H29 . 0.9300 ?
    C6 C7 . 1.450(4) ?
    C7 N1 . 1.278(3) ?
    C7 H37 . 0.9300 ?
    N2 H1A . 0.8600 ?
    O1 H4A . 0.8200 ?
    C33 C34 . 1.383(4) ?
    C33 C38 . 1.380(4) ?
    C33 N4 . 1.406(4) ?
    C38 C37 . 1.373(5) ?
    C38 H2 . 0.9300 ?
    C37 C36 . 1.381(5) ?
    C37 H3 . 0.9300 ?
    C36 C35 . 1.367(4) ?
    C36 H4 . 0.9300 ?
    C35 C34 . 1.367(4) ?
    C35 H5 . 0.9300 ?
    C34 H6 . 0.9300 ?
    C30 N4 . 1.383(4) ?
    C30 C31 . 1.390(4) ?
    C30 C29 . 1.403(4) ?
    C29 C28 . 1.371(4) ?
    C29 H8 . 0.9300 ?
    C28 C27 . 1.391(4) ?
    C28 H9 . 0.9300 ?
    C27 C32 . 1.387(4) ?
    C27 N3 . 1.414(3) ?
    C32 C31 . 1.365(4) ?
    C32 H11 . 0.9300 ?
    C31 H12 . 0.9300 ?
    C25 C24 . 1.382(4) ?
    C25 C20 . 1.403(4) ?
    C25 C26 . 1.454(4) ?
    C24 C23 . 1.365(4) ?
    C24 H32 . 0.9300 ?
    C23 C22 . 1.375(4) ?
    C23 H33 . 0.9300 ?
    C22 C21 . 1.377(4) ?
    C22 H34 . 0.9300 ?
    C21 C20 . 1.380(4) ?
    C21 H35 . 0.9300 ?
    C20 O2 . 1.350(3) ?
    C26 N3 . 1.280(3) ?
    C26 H38 . 0.9300 ?
    N4 H2A . 0.8600 ?
    O2 H3A . 0.8200 ?
loop_
    _geom_angle_atom_site_label_1
    _geom_angle_atom_site_label_2
    _geom_angle_atom_site_label_3
    _geom_angle_site_symmetry_1
    _geom_angle_site_symmetry_3
    _geom_angle
    _geom_angle_publ_flag
    C16 C15 C14 . . 120.4(3) ?
    C16 C15 H13 . . 119.8 ?
    C14 C15 H13 . . 119.8 ?
    C15 C16 C17 . . 121.5(3) ?
    C15 C16 H14 . . 119.3 ?
    C17 C16 H14 . . 119.3 ?
    C18 C17 C16 . . 118.4(3) ?
    C18 C17 H15 . . 120.8 ?
    C16 C17 H15 . . 120.8 ?
    C17 C18 C19 . . 120.9(3) ?
    C17 C18 H16 . . 119.6 ?
    C19 C18 H16 . . 119.6 ?
    C14 C19 C18 . . 120.7(3) ?
    C14 C19 H17 . . 119.7 ?
    C18 C19 H17 . . 119.7 ?
    C15 C14 C19 . . 118.1(3) ?
    C15 C14 N2 . . 123.9(2) ?
    C19 C14 N2 . . 117.9(2) ?
    C12 C11 N2 . . 119.1(2) ?
    C12 C11 C10 . . 117.9(3) ?
    N2 C11 C10 . . 122.9(3) ?
    C13 C12 C11 . . 121.2(3) ?
    C13 C12 H20 . . 119.4 ?
    C11 C12 H20 . . 119.4 ?
    C12 C13 C8 . . 121.2(3) ?
    C12 C13 H21 . . 119.4 ?
    C8 C13 H21 . . 119.4 ?
    C13 C8 C9 . . 117.7(2) ?
    C13 C8 N1 . . 116.3(2) ?
    C9 C8 N1 . . 126.0(2) ?
    C10 C9 C8 . . 121.1(3) ?
    C10 C9 H23 . . 119.5 ?
    C8 C9 H23 . . 119.5 ?
    C9 C10 C11 . . 121.0(3) ?
    C9 C10 H24 . . 119.5 ?
    C11 C10 H24 . . 119.5 ?
    O1 C1 C2 . . 118.6(3) ?
    O1 C1 C6 . . 121.2(2) ?
    C2 C1 C6 . . 120.1(3) ?
    C1 C2 C3 . . 120.1(3) ?
    C1 C2 H26 . . 120.0 ?
    C3 C2 H26 . . 120.0 ?
    C2 C3 C4 . . 120.4(3) ?
    C2 C3 H27 . . 119.8 ?
    C4 C3 H27 . . 119.8 ?
    C5 C4 C3 . . 119.6(3) ?
    C5 C4 H28 . . 120.2 ?
    C3 C4 H28 . . 120.2 ?
    C4 C5 C6 . . 121.5(3) ?
    C4 C5 H29 . . 119.2 ?
    C6 C5 H29 . . 119.2 ?
    C5 C6 C1 . . 118.2(2) ?
    C5 C6 C7 . . 121.0(2) ?
    C1 C6 C7 . . 120.8(2) ?
    N1 C7 C6 . . 121.4(2) ?
    N1 C7 H37 . . 119.3 ?
    C6 C7 H37 . . 119.3 ?
    C14 N2 C11 . . 126.7(2) ?
    C14 N2 H1A . . 116.5 ?
    C11 N2 H1A . . 116.9 ?
    C7 N1 C8 . . 124.5(2) ?
    C1 O1 H4A . . 109.7 ?
    C34 C33 C38 . . 118.6(3) ?
    C34 C33 N4 . . 122.6(3) ?
    C38 C33 N4 . . 118.7(3) ?
    C33 C38 C37 . . 120.6(3) ?
    C33 C38 H2 . . 119.7 ?
    C37 C38 H2 . . 119.7 ?
    C36 C37 C38 . . 120.3(3) ?
    C36 C37 H3 . . 119.9 ?
    C38 C37 H3 . . 119.9 ?
    C37 C36 C35 . . 119.1(3) ?
    C37 C36 H4 . . 120.4 ?
    C35 C36 H4 . . 120.4 ?
    C34 C35 C36 . . 120.9(3) ?
    C34 C35 H5 . . 119.6 ?
    C36 C35 H5 . . 119.6 ?
    C35 C34 C33 . . 120.5(3) ?
    C35 C34 H6 . . 119.7 ?
    C33 C34 H6 . . 119.7 ?
    N4 C30 C31 . . 118.5(3) ?
    N4 C30 C29 . . 123.1(3) ?
    C31 C30 C29 . . 118.3(3) ?
    C28 C29 C30 . . 120.0(3) ?
    C28 C29 H8 . . 120.0 ?
    C30 C29 H8 . . 120.0 ?
    C29 C28 C27 . . 121.6(3) ?
    C29 C28 H9 . . 119.2 ?
    C27 C28 H9 . . 119.2 ?
    C32 C27 C28 . . 117.7(3) ?
    C32 C27 N3 . . 115.9(2) ?
    C28 C27 N3 . . 126.4(2) ?
    C31 C32 C27 . . 121.5(3) ?
    C31 C32 H11 . . 119.2 ?
    C27 C32 H11 . . 119.2 ?
    C32 C31 C30 . . 120.8(3) ?
    C32 C31 H12 . . 119.6 ?
    C30 C31 H12 . . 119.6 ?
    C24 C25 C20 . . 118.7(2) ?
    C24 C25 C26 . . 121.1(2) ?
    C20 C25 C26 . . 120.2(2) ?
    C23 C24 C25 . . 121.7(3) ?
    C23 C24 H32 . . 119.2 ?
    C25 C24 H32 . . 119.2 ?
    C24 C23 C22 . . 119.5(3) ?
    C24 C23 H33 . . 120.2 ?
    C22 C23 H33 . . 120.2 ?
    C21 C22 C23 . . 120.2(3) ?
    C21 C22 H34 . . 119.9 ?
    C23 C22 H34 . . 119.9 ?
    C22 C21 C20 . . 120.7(3) ?
    C22 C21 H35 . . 119.7 ?
    C20 C21 H35 . . 119.7 ?
    O2 C20 C21 . . 119.2(2) ?
    O2 C20 C25 . . 121.6(2) ?
    C21 C20 C25 . . 119.2(3) ?
    N3 C26 C25 . . 121.4(2) ?
    N3 C26 H38 . . 119.3 ?
    C25 C26 H38 . . 119.3 ?
    C30 N4 C33 . . 128.2(2) ?
    C30 N4 H2A . . 116.0 ?
    C33 N4 H2A . . 115.8 ?
    C26 N3 C27 . . 124.4(2) ?
    C20 O2 H3A . . 109.8 ?
loop_
    _geom_torsion_atom_site_label_1
    _geom_torsion_atom_site_label_2
    _geom_torsion_atom_site_label_3
    _geom_torsion_atom_site_label_4
    _geom_torsion_site_symmetry_1
    _geom_torsion_site_symmetry_2
    _geom_torsion_site_symmetry_3
    _geom_torsion_site_symmetry_4
    _geom_torsion
    _geom_torsion_publ_flag
    C14 C15 C16 C17 . . . . 0.9(4) ?
    C15 C16 C17 C18 . . . . -0.1(5) ?
    C16 C17 C18 C19 . . . . -1.2(5) ?
    C17 C18 C19 C14 . . . . 1.8(5) ?
    C16 C15 C14 C19 . . . . -0.2(4) ?
    C16 C15 C14 N2 . . . . -177.0(3) ?
    C18 C19 C14 C15 . . . . -1.1(4) ?
    C18 C19 C14 N2 . . . . 175.8(3) ?
    N2 C11 C12 C13 . . . . 176.7(3) ?
    C10 C11 C12 C13 . . . . 0.4(4) ?
    C11 C12 C13 C8 . . . . -0.2(4) ?
    C12 C13 C8 C9 . . . . 0.6(4) ?
    C12 C13 C8 N1 . . . . 179.4(3) ?
    C13 C8 C9 C10 . . . . -1.3(4) ?
    N1 C8 C9 C10 . . . . -179.9(3) ?
    C8 C9 C10 C11 . . . . 1.5(4) ?
    C12 C11 C10 C9 . . . . -1.1(4) ?
    N2 C11 C10 C9 . . . . -177.2(3) ?
    O1 C1 C2 C3 . . . . 178.5(2) ?
    C6 C1 C2 C3 . . . . -2.7(4) ?
    C1 C2 C3 C4 . . . . 1.2(4) ?
    C2 C3 C4 C5 . . . . -0.2(5) ?
    C3 C4 C5 C6 . . . . 0.8(5) ?
    C4 C5 C6 C1 . . . . -2.3(4) ?
    C4 C5 C6 C7 . . . . 175.9(3) ?
    O1 C1 C6 C5 . . . . -178.0(2) ?
    C2 C1 C6 C5 . . . . 3.2(4) ?
    O1 C1 C6 C7 . . . . 3.7(4) ?
    C2 C1 C6 C7 . . . . -175.0(2) ?
    C5 C6 C7 N1 . . . . -178.5(2) ?
    C1 C6 C7 N1 . . . . -0.4(4) ?
    C15 C14 N2 C11 . . . . -4.5(4) ?
    C19 C14 N2 C11 . . . . 178.8(3) ?
    C12 C11 N2 C14 . . . . 134.9(3) ?
    C10 C11 N2 C14 . . . . -49.0(4) ?
    C6 C7 N1 C8 . . . . 178.8(2) ?
    C13 C8 N1 C7 . . . . -179.3(2) ?
    C9 C8 N1 C7 . . . . -0.7(4) ?
    C34 C33 C38 C37 . . . . -0.8(4) ?
    N4 C33 C38 C37 . . . . -177.0(3) ?
    C33 C38 C37 C36 . . . . -0.1(5) ?
    C38 C37 C36 C35 . . . . 1.0(5) ?
    C37 C36 C35 C34 . . . . -0.9(5) ?
    C36 C35 C34 C33 . . . . 0.0(5) ?
    C38 C33 C34 C35 . . . . 0.9(4) ?
    N4 C33 C34 C35 . . . . 176.9(3) ?
    N4 C30 C29 C28 . . . . 176.2(3) ?
    C31 C30 C29 C28 . . . . 0.2(4) ?
    C30 C29 C28 C27 . . . . -0.5(4) ?
    C29 C28 C27 C32 . . . . 0.0(4) ?
    C29 C28 C27 N3 . . . . -179.6(3) ?
    C28 C27 C32 C31 . . . . 0.6(4) ?
    N3 C27 C32 C31 . . . . -179.7(3) ?
    C27 C32 C31 C30 . . . . -0.9(4) ?
    N4 C30 C31 C32 . . . . -175.8(3) ?
    C29 C30 C31 C32 . . . . 0.4(4) ?
    C20 C25 C24 C23 . . . . -0.4(4) ?
    C26 C25 C24 C23 . . . . 179.2(2) ?
    C25 C24 C23 C22 . . . . 1.2(5) ?
    C24 C23 C22 C21 . . . . -1.0(4) ?
    C23 C22 C21 C20 . . . . 0.1(4) ?
    C22 C21 C20 O2 . . . . -179.2(3) ?
    C22 C21 C20 C25 . . . . 0.7(4) ?
    C24 C25 C20 O2 . . . . 179.3(3) ?
    C26 C25 C20 O2 . . . . -0.3(4) ?
    C24 C25 C20 C21 . . . . -0.5(4) ?
    C26 C25 C20 C21 . . . . 179.9(3) ?
    C24 C25 C26 N3 . . . . -179.7(3) ?
    C20 C25 C26 N3 . . . . -0.1(4) ?
    C31 C30 N4 C33 . . . . -168.0(3) ?
    C29 C30 N4 C33 . . . . 16.0(5) ?
    C34 C33 N4 C30 . . . . 44.6(5) ?
    C38 C33 N4 C30 . . . . -139.4(3) ?
    C25 C26 N3 C27 . . . . 178.5(2) ?
    C32 C27 N3 C26 . . . . 173.9(3) ?
    C28 C27 N3 C26 . . . . -6.4(4) ?
loop_
    _geom_hbond_atom_site_label_D
    _geom_hbond_atom_site_label_H
    _geom_hbond_atom_site_label_A
    _geom_hbond_site_symmetry_A
    _geom_hbond_distance_DH
    _geom_hbond_distance_HA
    _geom_hbond_distance_DA
    _geom_hbond_angle_DHA
    O1 H4A N1 . 0.82 1.86 2.568(3) 144
    O2 H3A N3 . 0.82 1.82 2.550(3) 148
    N2 H1A O2 1_554 0.86 2.29 3.006(4) 141
    N4 H2A O1 1_566 0.86 2.33 3.179(4) 168
    C15 H13 Cg1 2_556 0.93 2.92 3.581(4) 129
_iucr_refine_instructions_details
;
TITL 8julam in P 21
CELL  0.71073   7.7044  16.7061  11.6174   90.000   93.880   90.000
ZERR     4.00   0.0057   0.0120   0.0087    0.000    0.014    0.000
LATT -1
SYMM  - X, 1/2 + Y, - Z
SFAC C  H  N  O
UNIT 76  64  8  4
MERG 2
OMIT -3 51
L.S. 10
ACTA
BOND   $H
PLAN 10
CONF
HTAB 2
HTAB N2 O2_$1
htab o1 n1
htab n4 o1_$2
htab o2 n3
EQIV $1 x, y, z-1
eqiv $2 x, y+1, z+1
SIZE     0.12   0.18   0.25
TEMP    20.00
WGHT      0.0711      0.0812
FVAR       0.60663
MOLE 1
C15   1    0.260553    0.667643    0.441346    11.00000    0.06597    0.04673 =
         0.06528    0.00521    0.01336   -0.00491
AFIX  43
H13   2    0.224935    0.618946    0.470554    11.00000   -1.20000
AFIX   0
C16   1    0.243889    0.736256    0.504222    11.00000    0.06424    0.06180 =
         0.06753   -0.00514    0.00882   -0.00001
AFIX  43
H14   2    0.198798    0.732954    0.576331    11.00000   -1.20000
AFIX   0
C17   1    0.292219    0.810479    0.463601    11.00000    0.08531    0.05500 =
         0.08767   -0.00958   -0.00509   -0.00548
AFIX  43
H15   2    0.279529    0.856613    0.507039    11.00000   -1.20000
AFIX   0
C18   1    0.359320    0.813692    0.357345    11.00000    0.10122    0.05272 =
         0.09395    0.00990   -0.00216   -0.02369
AFIX  43
H16   2    0.390869    0.862807    0.327390    11.00000   -1.20000
AFIX   0
C19   1    0.380656    0.744092    0.293885    11.00000    0.08147    0.06504 =
         0.06860    0.01343    0.00525   -0.01696
AFIX  43
H17   2    0.429645    0.747154    0.223019    11.00000   -1.20000
AFIX   0
C14   1    0.330014    0.670328    0.334699    11.00000    0.05409    0.04709 =
         0.05988    0.00702    0.00269   -0.00269
C11   1    0.303312    0.525341    0.288834    11.00000    0.05974    0.05154 =
         0.05053    0.00379    0.01218    0.00660
C12   1    0.208273    0.479165    0.207030    11.00000    0.07133    0.06402 =
         0.04539    0.00195    0.00351    0.00593
AFIX  43
H20   2    0.168176    0.502564    0.137612    11.00000   -1.20000
AFIX   0
C13   1    0.172466    0.400385    0.226178    11.00000    0.06669    0.06032 =
         0.05136   -0.00780   -0.00032    0.00218
AFIX  43
H21   2    0.108444    0.371196    0.169900    11.00000   -1.20000
AFIX   0
C8    1    0.230362    0.363465    0.328390    11.00000    0.05284    0.04921 =
         0.05190   -0.00056    0.00265    0.00281
C9    1    0.324453    0.408679    0.411248    11.00000    0.06948    0.05085 =
         0.05522    0.00391   -0.00541    0.00475
AFIX  43
H23   2    0.362422    0.385211    0.481057    11.00000   -1.20000
AFIX   0
C10   1    0.361946    0.487231    0.391479    11.00000    0.06874    0.05153 =
         0.05942   -0.00121   -0.00253    0.00116
AFIX  43
H24   2    0.427783    0.515958    0.447389    11.00000   -1.20000
AFIX   0
C1    1    0.068684    0.120732    0.341460    11.00000    0.06000    0.05471 =
         0.05561   -0.00239    0.01259    0.00355
C2    1    0.006510    0.044183    0.351664    11.00000    0.06700    0.06182 =
         0.06703   -0.01246    0.01118   -0.00483
AFIX  43
H26   2   -0.064651    0.022125    0.292031    11.00000   -1.20000
AFIX   0
C3    1    0.049002   -0.000453    0.450154    11.00000    0.07510    0.05658 =
         0.08654   -0.00410    0.02179   -0.00294
AFIX  43
H27   2    0.008760   -0.052684    0.455967    11.00000   -1.20000
AFIX   0
C4    1    0.152097    0.033361    0.540107    11.00000    0.07920    0.06162 =
         0.06964    0.00651    0.00770    0.01115
AFIX  43
H28   2    0.180303    0.003839    0.606625    11.00000   -1.20000
AFIX   0
C5    1    0.212222    0.110008    0.531043    11.00000    0.06480    0.05406 =
         0.06445   -0.00248    0.00245    0.00563
AFIX  43
H29   2    0.282411    0.131836    0.591344    11.00000   -1.20000
AFIX   0
C6    1    0.170325    0.155611    0.433613    11.00000    0.05485    0.04592 =
         0.05597   -0.00382    0.01132    0.00367
C7    1    0.225072    0.238489    0.427525    11.00000    0.05971    0.05383 =
         0.04936   -0.00374    0.00885    0.00318
AFIX  43
H37   2    0.291462    0.260527    0.489449    11.00000   -1.20000
AFIX   0
N2    3    0.344105    0.604487    0.263014    11.00000    0.09234    0.04896 =
         0.05878    0.00542    0.02152    0.00197
AFIX   3
H1A   2    0.381638    0.613318    0.196127    11.00000   -1.20000
AFIX   0
N1    3    0.184406    0.282142    0.339112    11.00000    0.05968    0.05063 =
         0.05760   -0.00411    0.00991    0.00106
O1    4    0.027734    0.160941    0.243040    11.00000    0.08608    0.06569 =
         0.05988   -0.00068   -0.00327   -0.01099
AFIX   3
H4A   2    0.082600    0.203008    0.243327    11.00000   -1.50000
AFIX   0
MOLE 2
C33   1    0.168120    1.173519    0.932718    11.00000    0.06072    0.05410 =
         0.06108   -0.00274    0.00638    0.00871
C38   1    0.237870    1.242265    0.983346    11.00000    0.07254    0.06445 =
         0.06997   -0.01492   -0.00607    0.00340
AFIX  43
H2    2    0.279831    1.241271    1.060299    11.00000   -1.20000
AFIX   0
C37   1    0.246017    1.312656    0.920793    11.00000    0.08608    0.05288 =
         0.08848   -0.00788    0.00632   -0.00504
AFIX  43
H3    2    0.293046    1.358522    0.955917    11.00000   -1.20000
AFIX   0
C36   1    0.184565    1.314798    0.806668    11.00000    0.07532    0.05542 =
         0.08096    0.00499    0.01795    0.00409
AFIX  43
H4    2    0.191168    1.361569    0.763771    11.00000   -1.20000
AFIX   0
C35   1    0.113050    1.246210    0.757277    11.00000    0.06484    0.07063 =
         0.06397    0.00337    0.00452    0.00605
AFIX  43
H5    2    0.069716    1.247284    0.680607    11.00000   -1.20000
AFIX   0
C34   1    0.104565    1.176630    0.818777    11.00000    0.07975    0.05158 =
         0.06273   -0.00348    0.00284   -0.00743
AFIX  43
H6    2    0.055695    1.131155    0.783625    11.00000   -1.20000
AFIX   0
C30   1    0.187908    1.026695    0.972181    11.00000    0.06020    0.05445 =
         0.05348   -0.00319    0.00061    0.00266
C29   1    0.280544    1.004562    0.877079    11.00000    0.06474    0.05750 =
         0.05757    0.00603    0.00986   -0.00305
AFIX  43
H8    2    0.317379    1.043722    0.827319    11.00000   -1.20000
AFIX   0
C28   1    0.317107    0.925518    0.857054    11.00000    0.06402    0.05210 =
         0.06130    0.00143    0.01354    0.00005
AFIX  43
H9    2    0.377659    0.911782    0.793340    11.00000   -1.20000
AFIX   0
C27   1    0.265317    0.865949    0.930146    11.00000    0.05868    0.04740 =
         0.05239    0.00061    0.00558   -0.00434
C32   1    0.174867    0.887877    1.024090    11.00000    0.07113    0.05516 =
         0.05251    0.00326    0.01171   -0.00527
AFIX  43
H11   2    0.140318    0.848498    1.074300    11.00000   -1.20000
AFIX   0
C31   1    0.135493    0.965281    1.044627    11.00000    0.06990    0.06572 =
         0.05619    0.00040    0.01450    0.00229
AFIX  43
H12   2    0.072701    0.977992    1.107749    11.00000   -1.20000
AFIX   0
C25   1    0.397160    0.665217    0.826836    11.00000    0.05099    0.04846 =
         0.05240    0.00333    0.00207   -0.00182
C24   1    0.472137    0.631247    0.733377    11.00000    0.06605    0.06151 =
         0.05554    0.00027    0.01365   -0.00045
AFIX  43
H32   2    0.500613    0.663824    0.672536    11.00000   -1.20000
AFIX   0
C23   1    0.504860    0.551902    0.728542    11.00000    0.06584    0.06907 =
         0.06192   -0.00378    0.01304    0.00346
AFIX  43
H33   2    0.557567    0.530680    0.665632    11.00000   -1.20000
AFIX   0
C22   1    0.459967    0.502071    0.817247    11.00000    0.06521    0.05486 =
         0.07144   -0.00616    0.00454   -0.00123
AFIX  43
H34   2    0.480053    0.447270    0.813494    11.00000   -1.20000
AFIX   0
C21   1    0.385222    0.534660    0.911075    11.00000    0.08016    0.05400 =
         0.05936    0.00739    0.01208   -0.00119
AFIX  43
H35   2    0.355628    0.501432    0.970917    11.00000   -1.20000
AFIX   0
C20   1    0.353606    0.615814    0.917623    11.00000    0.06666    0.05465 =
         0.04752   -0.00080    0.00742   -0.00165
C26   1    0.364914    0.750912    0.831956    11.00000    0.06227    0.05955 =
         0.05137    0.00886    0.00604   -0.00351
AFIX  43
H38   2    0.394659    0.783160    0.771078    11.00000   -1.20000
AFIX   0
N4    3    0.155263    1.105341    1.001361    11.00000    0.10650    0.05550 =
         0.05614   -0.00318    0.01713    0.00940
AFIX   3
H2A   2    0.123234    1.113199    1.069946    11.00000   -1.20000
AFIX   0
N3    3    0.296647    0.783035    0.918125    11.00000    0.06285    0.05234 =
         0.05778    0.00236    0.00648   -0.00144
O2    4    0.281647    0.644939    1.011637    11.00000    0.12790    0.05615 =
         0.05779    0.00679    0.03162    0.00932
AFIX   3
H3A   2    0.271268    0.693643    1.005738    11.00000   -1.50000
HKLF 4
END
;
