# Supplementary material for: Crystal structure of (E)-2-{[(4-anilinophen­yl)imino]­meth­yl}phenol
Source: Acta Crystallogr E Crystallogr Commun. 2015 Jan 1;71(Pt 1):28–30. doi: 10.1107/S2056989014026309 (PMC4331856; doi:10.1107/S2056989014026309)
Supplement: Supplementary file 2 [file e-71-00028-Isup2.hkl]

# 
# h,k,l, Fc-squared, Fo-squared, sigma(Fo-squared) and status flag 
# 
data_I
_shelx_title ' 8julam in P 21' 
_shelx_refln_list_code          4 
_shelx_F_calc_maximum      173.87 
_exptl_crystal_F_000       608.00 
_reflns_d_resolution_high  0.8255 
 
loop_ 
 _symmetry_equiv_pos_as_xyz 
 'x, y, z' 
 '-x, y+1/2, -z' 
 
_cell_length_a     7.7044 
_cell_length_b    16.7061 
_cell_length_c    11.6174 
_cell_angle_alpha  90.000 
_cell_angle_beta   93.880 
_cell_angle_gamma  90.000 
 
_shelx_F_squared_multiplier     1.000 
 
loop_ 
 _refln_index_h 
 _refln_index_k 
 _refln_index_l 
 _refln_F_squared_calc 
 _refln_F_squared_meas 
 _refln_F_squared_sigma 
 _refln_observed_status 
   0 -20   0        9.77       16.46      4.91 o 
   1 -20   0        0.63        3.54      2.56 o 
   1 -19   0        0.23       -1.54      2.52 o 
   2 -19   0        3.43        3.65      3.09 o 
   3 -19   0        6.65        9.72      4.35 o 
   0 -18   0        1.40        2.82      2.47 o 
   1 -18   0        3.20        3.41      1.79 o 
   2 -18   0       17.86        9.48      4.00 o 
   1 -17   0       11.97       11.88      2.69 o 
   2 -17   0        8.81        7.42      2.26 o 
   4 -17   0        7.05       10.79      3.68 o 
   5 -17   0        3.87        5.93      3.19 o 
   0 -16   0      384.63      348.85     16.27 o 
   1 -16   0       13.05       11.72      2.65 o 
   2 -16   0       33.91       26.09      4.72 o 
   3 -16   0       16.72       11.89      3.54 o 
   4 -16   0       12.93       19.46      4.35 o 
   5 -16   0       11.47       16.48      4.21 o 
   1 -15   0        7.60        5.63      1.93 o 
   2 -15   0      269.89      255.65      8.30 o 
   3 -15   0        6.62        5.32      2.71 o 
   4 -15   0       98.41       95.54      7.62 o 
   5 -15   0       36.05       37.15      5.91 o 
   6 -15   0       18.40       18.66      4.81 o 
   0 -14   0      583.35      630.71     22.15 o 
   1 -14   0       25.28       26.64      2.43 o 
   2 -14   0      149.24      158.24      6.14 o 
   3 -14   0        9.18        9.21      2.98 o 
   4 -14   0      101.59      109.18      7.81 o 
   5 -14   0       34.30       31.01      5.42 o 
   6 -14   0       20.15       19.30      4.62 o 
   1 -13   0       74.17       79.11      6.93 o 
   2 -13   0      189.12      187.47      6.54 o 
   3 -13   0       28.90       31.10      3.52 o 
   4 -13   0       43.82       51.25      5.80 o 
   5 -13   0        1.30       -1.93      2.09 o 
   6 -13   0        6.68        7.46      3.17 o 
   7 -13   0        2.94        3.17      2.63 o 
   0 -12   0      136.23      119.47      4.75 o 
   1 -12   0        5.97        4.49      1.31 o 
   2 -12   0        8.79        8.78      1.72 o 
   3 -12   0       75.30       75.49      4.04 o 
   4 -12   0       31.38       38.95      5.13 o 
   5 -12   0        8.90       13.74      3.68 o 
   6 -12   0        1.50        1.45      2.42 o 
   7 -12   0        0.55       -1.10      2.25 o 
   1 -11   0       64.66       56.27      8.00 o 
   2 -11   0        9.27       11.37      2.54 o 
   3 -11   0       17.73       15.58      2.12 o 
   4 -11   0       15.00       20.97      4.03 o 
   5 -11   0        1.86       -0.43      2.20 o 
   6 -11   0       22.24       19.22      4.35 o 
   7 -11   0        1.08        0.56      2.44 o 
   0 -10   0       92.63       99.03      4.32 o 
   1 -10   0       89.79       77.25      8.76 o 
   2 -10   0       53.87       53.90      4.94 o 
   3 -10   0       28.03       29.81      2.58 o 
   4 -10   0       43.26       41.87      2.92 o 
   5 -10   0        7.05       10.44      3.28 o 
   6 -10   0       14.72       23.46      4.62 o 
   7 -10   0        6.07        9.26      3.25 o 
   1  -9   0        4.09        3.98      1.08 o 
   2  -9   0       94.26       93.65      3.88 o 
   3  -9   0      132.87      122.23      4.56 o 
   4  -9   0       38.48       38.37      2.71 o 
   5  -9   0       86.36       99.78      7.09 o 
   6  -9   0        9.53        8.08      3.06 o 
   7  -9   0       21.88       24.70      4.99 o 
   8  -9   0        4.44       -1.07      2.04 o 
   0  -8   0     4675.95     5698.54    112.02 o 
   1  -8   0        6.82        7.42      1.36 o 
   2  -8   0      192.21      216.01      5.15 o 
   3  -8   0       66.36       70.45      3.22 o 
   4  -8   0        6.16        6.64      1.45 o 
   5  -8   0       10.99        6.47      2.63 o 
   6  -8   0      158.17      168.61      9.85 o 
   7  -8   0       67.08       77.02      6.87 o 
   8  -8   0       19.27       19.70      4.62 o 
   1  -7   0      136.35      134.28      4.14 o 
   2  -7   0     1430.23     1569.24     19.02 o 
   3  -7   0       19.07       15.35      1.69 o 
   4  -7   0      130.90      129.20      7.17 o 
   5  -7   0       24.91       31.33      4.30 o 
   6  -7   0       56.32       46.87      5.48 o 
   7  -7   0       17.21       16.29      4.05 o 
   8  -7   0       20.24       27.62      5.21 o 
   1  -6   0      113.27      102.61      3.38 o 
   2  -6   0       89.36       88.76      2.70 o 
   3  -6   0       64.00       58.34      3.41 o 
   4  -6   0      139.69      134.81      7.14 o 
   5  -6   0       19.89       25.50      3.89 o 
   6  -6   0        5.98        5.85      2.44 o 
   7  -6   0       28.53       30.58      4.86 o 
   8  -6   0        9.96        9.34      3.52 o 
   1  -5   0      177.95      168.19      4.27 o 
   2  -5   0      154.04      142.50      3.99 o 
   3  -5   0      389.31      373.07      7.84 o 
   4  -5   0      372.41      395.36      7.88 o 
   5  -5   0       41.80       39.81      4.46 o 
   6  -5   0       30.05       34.68      4.59 o 
   7  -5   0        2.96        1.64      2.12 o 
   8  -5   0        4.37        4.89      2.68 o 
   9  -5   0        1.05        1.15      2.28 o 
   1  -4   0      376.29      346.22      6.64 o 
   2  -4   0       76.68       78.51      2.62 o 
   3  -4   0        6.10        5.39      0.71 o 
   4  -4   0       62.64       67.73      2.37 o 
   5  -4   0       12.34       14.95      3.03 o 
   6  -4   0       22.66       18.93      3.62 o 
   7  -4   0        1.12        0.27      1.74 o 
   8  -4   0        6.70        7.95      3.06 o 
   9  -4   0        1.21       -0.13      2.17 o 
   1  -3   0      154.56      147.59      2.39 o 
   2  -3   0       17.59       17.31      0.84 o 
   3  -3   0      417.28      390.41      7.28 o 
   4  -3   0       19.02       20.25      1.44 o 
   5  -3   0        6.00        4.81      1.26 o 
   6  -3   0       20.65       21.82      3.73 o 
   7  -3   0        4.90        5.72      2.50 o 
   8  -3   0        1.76        1.83      2.15 o 
   9  -3   0        1.14        2.98      2.50 o 
   1  -2   0       55.03       48.28      1.56 o 
   2  -2   0     4200.42     4075.02     67.26 o 
   3  -2   0       36.55       37.16      1.68 o 
   4  -2   0       23.71       21.66      2.03 o 
   5  -2   0       15.88       14.25      1.53 o 
   6  -2   0      122.70      130.20      7.60 o 
   7  -2   0       10.57        7.68      2.76 o 
   8  -2   0       10.07        9.18      3.22 o 
   9  -2   0        0.89        3.65      2.76 o 
   1  -1   0        6.47        5.01      0.97 o 
   2  -1   0    25732.58    23626.78    326.59 o 
   3  -1   0       36.79       38.89      1.77 o 
   4  -1   0      833.79      890.44     19.38 o 
   5  -1   0       23.34       20.89      1.83 o 
   6  -1   0       59.78       65.17      5.66 o 
   7  -1   0       21.28       20.70      3.92 o 
   8  -1   0       38.35       39.01      5.42 o 
   9  -1   0        3.93        1.64      2.25 o 
   1   0   0        3.36       -1.17      0.78 o 
   2   0   0    15145.64    14658.04    211.57 o 
   3   0   0       15.73       11.96      1.17 o 
   4   0   0        6.08       14.15      2.75 o 
   5   0   0       38.00       35.95      2.26 o 
   6   0   0      172.62      174.27      7.19 o 
   7   0   0       13.35       12.08      3.01 o 
   8   0   0        0.00        0.94      2.04 o 
   9   0   0        4.33        4.21      2.66 o 
   1   1   0        6.45        5.42      0.99 o 
   2   1   0    25732.54    21549.24   2341.03 o 
   3   1   0       36.63       34.70      1.80 o 
   4   1   0      834.05      897.32     15.35 o 
   5   1   0       23.35       22.44      1.96 o 
   6   1   0       59.88       64.21      4.94 o 
   7   1   0       21.28       22.01      3.13 o 
   8   1   0       38.32       42.90      5.32 o 
   9   1   0        3.93        4.94      2.66 o 
   1   2   0       55.02       50.58      1.39 o 
   2   2   0     4200.51     3883.20    156.26 o 
   3   2   0       36.62       37.29      2.55 o 
   4   2   0       23.76       20.62      1.70 o 
   5   2   0       15.88       15.35      1.99 o 
   6   2   0      122.61      137.31      4.83 o 
   7   2   0       10.57       13.63      2.08 o 
   8   2   0       10.08       15.09      3.57 o 
   9   2   0        0.88        0.81      2.09 o 
   1   3   0      154.71      153.12      3.45 o 
   2   3   0       17.63       15.10      1.21 o 
   3   3   0      417.32      390.03     11.83 o 
   4   3   0       19.05       17.96      2.34 o 
   5   3   0        6.00        9.77      2.12 o 
   6   3   0       20.61       26.74      4.47 o 
   7   3   0        4.89        5.88      1.64 o 
   8   3   0        1.76        2.25      2.04 o 
   1   4   0      376.34      341.99      5.96 o 
   2   4   0       76.78       76.39      2.26 o 
   3   4   0        6.15        6.28      0.97 o 
   4   4   0       62.59       63.99      2.69 o 
   5   4   0       12.36       12.31      1.63 o 
   6   4   0       22.67       24.30      2.32 o 
   7   4   0        1.12       -0.12      0.88 o 
   8   4   0        6.71        5.48      2.52 o 
   1   5   0      178.05      166.43      6.35 o 
   2   5   0      154.22      143.15      6.50 o 
   3   5   0      389.49      373.82      9.85 o 
   4   5   0      372.46      391.93      8.18 o 
   5   5   0       41.80       39.25      2.37 o 
   6   5   0       30.04       32.44      2.60 o 
   7   5   0        2.97        2.43      1.28 o 
   8   5   0        4.38        7.09      2.71 o 
   0   6   0     2141.21     1594.97     34.82 o 
   1   6   0      113.35      102.50      3.07 o 
   2   6   0       89.35       88.73      2.61 o 
   3   6   0       63.81       62.29      4.71 o 
   4   6   0      139.87      138.81      4.14 o 
   5   6   0       19.91       23.72      2.21 o 
   6   6   0        5.99        5.45      1.37 o 
   7   6   0       28.56       34.87      4.70 o 
   8   6   0        9.97        9.21      3.28 o 
   1   7   0      136.45      135.23      3.37 o 
   2   7   0     1430.37     1575.32     35.89 o 
   3   7   0       19.12       16.24      1.39 o 
   4   7   0      131.11      137.08      5.70 o 
   5   7   0       24.93       26.54      2.11 o 
   6   7   0       56.40       56.78      4.91 o 
   7   7   0       17.22       18.84      4.00 o 
   8   7   0       20.24       26.50      4.75 o 
   0   8   0     4673.74     5387.76    115.86 o 
   1   8   0        6.88        8.09      0.97 o 
   2   8   0      192.13      207.70      7.76 o 
   3   8   0       66.42       67.00      5.42 o 
   4   8   0        6.10        6.76      1.36 o 
   5   8   0       11.00        9.13      2.63 o 
   6   8   0      158.19      176.07      9.02 o 
   7   8   0       67.11       61.31      5.72 o 
   8   8   0       19.28       22.42      4.51 o 
   1   9   0        4.11        3.67      0.80 o 
   2   9   0       94.18       97.04      5.07 o 
   3   9   0      133.08      127.59      6.34 o 
   4   9   0       38.49       28.43      3.68 o 
   5   9   0       86.36       85.98      6.01 o 
   6   9   0        9.48       13.77      3.33 o 
   7   9   0       21.89       18.52      4.03 o 
   8   9   0        4.44        7.01      2.98 o 
   0  10   0       92.52      105.26      4.70 o 
   1  10   0       89.86       77.18      5.37 o 
   2  10   0       53.83       55.27      3.89 o 
   3  10   0       27.96       28.97      3.54 o 
   4  10   0       43.18       41.98      4.03 o 
   5  10   0        7.05       10.93      3.11 o 
   6  10   0       14.75       23.27      4.19 o 
   7  10   0        6.08        9.69      3.25 o 
   8  10   0       28.03       68.70      6.76 o 
   1  11   0       64.78       59.19      2.46 o 
   2  11   0        9.26       11.65      2.36 o 
   3  11   0       17.77       16.38      2.98 o 
   4  11   0       15.02       18.01      3.36 o 
   5  11   0        1.86        2.85      2.09 o 
   6  11   0       22.25       23.41      4.30 o 
   7  11   0        1.08        3.38      2.39 o 
   0  12   0      136.29      132.16      5.74 o 
   1  12   0        5.98        3.94      0.94 o 
   2  12   0        8.78       11.38      2.55 o 
   3  12   0       75.41       75.06      5.32 o 
   4  12   0       31.31       41.56      4.81 o 
   5  12   0        8.89        5.07      2.47 o 
   6  12   0        1.51       -0.51      1.74 o 
   7  12   0        0.55        1.13      2.34 o 
   1  13   0       74.13       81.36      3.22 o 
   2  13   0      189.11      180.80      8.24 o 
   3  13   0       28.84       34.92      4.32 o 
   4  13   0       43.74       45.69      5.15 o 
   5  13   0        1.30       -0.16      1.99 o 
   6  13   0        6.67        3.22      2.55 o 
   7  13   0        2.95        4.13      2.60 o 
   0  14   0      583.76      631.97     17.66 o 
   1  14   0       25.32       25.05      3.30 o 
   2  14   0      149.35      153.82      7.76 o 
   3  14   0        9.14       11.76      2.98 o 
   4  14   0      101.58      107.62      7.14 o 
   5  14   0       34.29       40.48      5.32 o 
   6  14   0       20.16       28.08      4.91 o 
   1  15   0        7.61        4.05      1.77 o 
   2  15   0      270.07      248.50     10.55 o 
   3  15   0        6.63        9.13      2.74 o 
   4  15   0       98.47      102.92      7.14 o 
   5  15   0       36.08       37.80      5.40 o 
   1  16   0       13.03       13.85      2.82 o 
   2  16   0       33.95       29.77      4.16 o 
   3  16   0       16.75       22.60      3.97 o 
   4  16   0       12.92        8.24      3.14 o 
   5  16   0       11.46       15.78      4.21 o 
   2  17   0        8.85        6.09      2.20 o 
   3  17   0        4.52        4.70      2.28 o 
   4  17   0        7.04        6.44      2.79 o 
   5  17   0        3.87       -0.59      1.56 o 
   2  18   0       17.87       14.85      3.33 o 
   3  18   0        6.50        8.78      2.98 o 
   4  18   0        0.51        1.48      1.72 o 
   2  19   0        3.43        3.17      1.91 o 
   3  19   0        6.65        7.54      3.01 o 
  -1 -20   1        1.13       -0.27      2.23 o 
   0 -20   1        1.79        5.66      2.27 o 
   1 -20   1        2.19       -0.33      1.72 o 
  -3 -19   1        0.45       -1.10      2.34 o 
  -2 -19   1       10.20        7.14      3.46 o 
  -1 -19   1        2.80        5.53      3.01 o 
   0 -19   1        3.17        1.75      1.72 o 
   1 -19   1        0.84        0.68      2.03 o 
   2 -19   1        6.47        9.42      3.84 o 
  -4 -18   1       13.41       16.29      4.86 o 
  -3 -18   1        4.72        2.63      2.90 o 
  -2 -18   1       17.49       11.68      4.05 o 
  -1 -18   1        4.43        2.97      1.87 o 
   0 -18   1        2.98        3.66      1.86 o 
   1 -18   1        4.22        5.99      2.14 o 
   2 -18   1        1.80        1.83      2.04 o 
   4 -18   1        8.97        8.05      3.25 o 
  -5 -17   1        2.71        2.87      2.74 o 
  -3 -17   1        3.65        7.44      3.28 o 
  -2 -17   1        8.10        2.47      2.52 o 
  -1 -17   1       55.37       50.11      4.78 o 
   0 -17   1       22.95       23.58      3.61 o 
   1 -17   1        0.27        3.91      2.12 o 
   2 -17   1        0.59        0.64      1.93 o 
   3 -17   1        4.76        5.91      2.98 o 
   4 -17   1        3.94        2.85      3.09 o 
  -5 -16   1        1.04        5.66      2.79 o 
  -4 -16   1       23.30       28.08      4.75 o 
  -3 -16   1        1.42        2.06      2.12 o 
  -2 -16   1       39.68       40.05      6.63 o 
  -1 -16   1       45.74       42.45      4.30 o 
   0 -16   1       26.15       21.03      4.16 o 
   1 -16   1       45.51       44.46      4.55 o 
   2 -16   1       35.05       47.74      4.04 o 
   3 -16   1       18.13       17.48      4.05 o 
   4 -16   1        7.90        7.25      3.28 o 
   5 -16   1        9.36       12.03      4.08 o 
  -6 -15   1        1.92        6.66      3.19 o 
  -5 -15   1        9.39       11.65      3.60 o 
  -4 -15   1        2.71        1.74      2.28 o 
  -3 -15   1       31.58       37.15      4.78 o 
  -2 -15   1       87.78       82.72      5.09 o 
  -1 -15   1      103.94      104.00      5.72 o 
   0 -15   1      132.09      136.34     13.29 o 
   1 -15   1      107.03      114.84      5.42 o 
   2 -15   1       30.76       32.30      3.34 o 
   3 -15   1        7.98        7.93      2.02 o 
   4 -15   1       41.51       49.39      6.25 o 
   5 -15   1       16.03       25.48      5.32 o 
   6 -15   1       22.71       27.22      5.72 o 
  -6 -14   1        3.32        6.71      3.28 o 
  -5 -14   1       48.93       51.51      6.17 o 
  -4 -14   1       12.02       16.08      3.76 o 
  -3 -14   1      126.80      142.25      8.16 o 
  -2 -14   1       35.04       34.40      3.27 o 
  -1 -14   1       54.55       55.68      4.24 o 
   0 -14   1        3.20        2.84      1.16 o 
   1 -14   1       21.51       20.64      2.77 o 
   2 -14   1      226.00      237.63      7.93 o 
   3 -14   1       41.51       36.72      3.46 o 
   4 -14   1      165.41      185.68     10.68 o 
   5 -14   1       26.47       37.23      5.88 o 
   6 -14   1       26.26       29.34      5.80 o 
  -7 -13   1        6.32       16.13      4.38 o 
  -6 -13   1        2.41        5.91      3.06 o 
  -5 -13   1        8.94        8.29      2.93 o 
  -4 -13   1       25.43       20.67      4.05 o 
  -3 -13   1      123.78      126.68      7.52 o 
  -2 -13   1      203.32      213.10      6.88 o 
  -1 -13   1      230.07      229.82      6.03 o 
   0 -13   1      273.97      275.34      6.93 o 
   1 -13   1      307.70      308.76      8.89 o 
   2 -13   1      120.21      113.71     10.70 o 
   3 -13   1      115.30      112.78      5.20 o 
   4 -13   1       38.79       34.25      5.13 o 
   5 -13   1       91.82      103.41      8.32 o 
   6 -13   1        6.61        8.83      3.65 o 
   7 -13   1        1.31        0.32      2.47 o 
  -7 -12   1        5.68       -1.40      2.07 o 
  -6 -12   1        3.01        4.13      2.58 o 
  -5 -12   1        0.29        0.46      2.07 o 
  -4 -12   1       18.04       18.63      3.76 o 
  -3 -12   1       71.39       74.05      3.78 o 
  -2 -12   1        1.40        2.32      1.14 o 
  -1 -12   1       82.61       87.20      3.40 o 
   0 -12   1       91.15       85.39      3.04 o 
   1 -12   1       16.73       16.07      2.56 o 
   2 -12   1      141.72      134.96      5.46 o 
   3 -12   1       57.83       51.48      4.05 o 
   4 -12   1       17.07       15.32      2.42 o 
   5 -12   1       12.77        8.51      3.19 o 
   6 -12   1        8.32        8.97      3.44 o 
   7 -12   1        1.17        2.74      2.79 o 
  -7 -11   1        8.35       10.39      3.54 o 
  -6 -11   1        6.78        8.72      3.44 o 
  -5 -11   1      112.64      118.38      7.81 o 
  -4 -11   1        2.71        0.62      1.77 o 
  -3 -11   1       73.96       63.75      3.39 o 
  -2 -11   1       10.31        9.26      2.16 o 
  -1 -11   1       77.27       76.79      3.05 o 
   0 -11   1       25.98       26.74      3.68 o 
   1 -11   1        4.51        4.17      1.32 o 
   2 -11   1       47.39       45.05      2.21 o 
   3 -11   1       60.65       60.61      3.57 o 
   4 -11   1       23.99       24.34      3.01 o 
   5 -11   1        4.67        2.28      2.36 o 
   6 -11   1       22.44       24.97      5.26 o 
   7 -11   1        2.54        1.69      2.47 o 
  -8 -10   1        3.42        6.31      3.28 o 
  -7 -10   1       30.77       34.39      5.58 o 
  -6 -10   1       14.02       13.88      3.84 o 
  -5 -10   1       37.06       38.28      5.07 o 
  -4 -10   1       73.03       75.27      5.69 o 
  -3 -10   1      107.65      114.54      4.37 o 
  -2 -10   1       55.08       56.68      2.99 o 
  -1 -10   1      386.06      408.88      8.70 o 
   0 -10   1       45.19       43.76      2.50 o 
   1 -10   1        1.89        2.04      0.72 o 
   2 -10   1       11.06        8.90      1.43 o 
   3 -10   1      301.89      303.46     12.75 o 
   4 -10   1       52.22       53.74      6.46 o 
   5 -10   1       84.05       96.37      7.44 o 
   6 -10   1       11.90        2.68      2.82 o 
   7 -10   1        6.29        3.73      2.82 o 
  -8  -9   1       26.50       27.14      5.37 o 
  -7  -9   1       48.46       43.54      5.96 o 
  -6  -9   1        4.94        7.57      2.95 o 
  -5  -9   1       31.82       23.70      4.21 o 
  -4  -9   1       29.80       27.11      3.84 o 
  -3  -9   1       18.04       17.11      1.85 o 
  -2  -9   1       96.76       96.32      5.84 o 
  -1  -9   1      492.03      514.91     10.58 o 
   0  -9   1      946.97      996.38     17.71 o 
   1  -9   1      712.12      761.23     11.27 o 
   2  -9   1        1.41        0.81      0.85 o 
   3  -9   1      114.16      109.59      4.49 o 
   4  -9   1       67.44       65.39      3.57 o 
   5  -9   1      189.08      217.58     10.93 o 
   6  -9   1       26.09       24.43      4.75 o 
   7  -9   1        5.96        2.90      2.20 o 
   8  -9   1        2.54       -0.75      1.64 o 
  -8  -8   1        3.09        0.67      2.42 o 
  -7  -8   1       10.21        7.57      3.36 o 
  -6  -8   1      122.65      118.84      8.05 o 
  -5  -8   1       42.57       46.44      5.05 o 
  -4  -8   1       38.18       38.95      4.24 o 
  -3  -8   1       12.55       12.56      1.57 o 
  -2  -8   1       29.80       28.19      2.13 o 
  -1  -8   1      215.73      225.50      5.72 o 
   0  -8   1       25.25       27.84      1.85 o 
   1  -8   1      460.63      513.44     18.68 o 
   2  -8   1      526.94      544.71      8.79 o 
   3  -8   1      208.25      192.94      5.94 o 
   4  -8   1       12.65       11.33      1.82 o 
   5  -8   1       19.27       17.29      3.84 o 
   6  -8   1       18.04       15.89      3.73 o 
   7  -8   1       76.13       84.80      7.44 o 
   8  -8   1        3.37        6.44      3.09 o 
  -8  -7   1       43.74       41.74      6.12 o 
  -7  -7   1       29.79       28.78      4.99 o 
  -6  -7   1       29.39       23.06      4.16 o 
  -5  -7   1       26.02       26.25      3.92 o 
  -4  -7   1       17.23       16.11      2.98 o 
  -3  -7   1      437.02      463.61      9.43 o 
  -2  -7   1     1543.59     1741.65     27.20 o 
  -1  -7   1      887.46      986.22     16.57 o 
   0  -7   1      319.49      338.67      7.10 o 
   1  -7   1      604.01      645.30     12.33 o 
   2  -7   1      711.28      744.76     12.65 o 
   3  -7   1      117.23      122.93      3.03 o 
   4  -7   1      157.84      163.72      8.21 o 
   5  -7   1       91.29       97.12      6.74 o 
   6  -7   1       12.38       10.82      3.14 o 
   7  -7   1       23.68       28.05      4.89 o 
   8  -7   1       11.34       11.62      3.62 o 
  -8  -6   1       10.19        9.18      3.41 o 
  -7  -6   1        2.24        3.30      2.28 o 
  -6  -6   1       37.01       35.94      4.70 o 
  -5  -6   1      109.48      107.41      6.79 o 
  -4  -6   1      574.21      560.43     17.02 o 
  -3  -6   1      385.34      383.25     14.43 o 
  -2  -6   1      163.67      159.40      7.27 o 
  -1  -6   1       11.56       10.78      1.21 o 
   0  -6   1       75.09       67.81      2.43 o 
   1  -6   1        0.55        2.09      0.98 o 
   2  -6   1      132.52      128.69      3.02 o 
   3  -6   1       50.76       48.36      1.74 o 
   4  -6   1       79.35       83.71      2.85 o 
   5  -6   1       25.68       24.24      4.03 o 
   6  -6   1       36.13       44.40      5.23 o 
   7  -6   1       20.72       25.66      4.72 o 
   8  -6   1        4.84        5.29      2.90 o 
  -9  -5   1        4.36        0.64      1.99 o 
  -8  -5   1        4.08        5.32      2.90 o 
  -7  -5   1        2.07        4.05      2.50 o 
  -6  -5   1       16.97       16.24      3.38 o 
  -5  -5   1      110.39      120.02      6.90 o 
  -4  -5   1       27.00       29.61      3.49 o 
  -3  -5   1      441.61      449.24     13.73 o 
  -2  -5   1      410.68      406.38      7.77 o 
  -1  -5   1      181.17      175.85      4.18 o 
   0  -5   1      137.81      144.76      3.50 o 
   1  -5   1      189.75      177.92      5.03 o 
   2  -5   1      208.42      206.59      3.93 o 
   3  -5   1      153.96      157.60      3.33 o 
   4  -5   1       19.32       23.46      1.85 o 
   5  -5   1      136.05      128.05      7.44 o 
   6  -5   1       96.40       99.11      6.90 o 
   7  -5   1       18.74       16.29      3.79 o 
   8  -5   1        0.43       -1.42      1.72 o 
  -9  -4   1        0.50        1.88      2.52 o 
  -8  -4   1        1.50        2.85      2.42 o 
  -7  -4   1       19.20       12.80      3.38 o 
  -6  -4   1       32.92       37.48      4.64 o 
  -5  -4   1        7.16        5.88      2.07 o 
  -4  -4   1      100.32       96.39      2.70 o 
  -3  -4   1      300.84      289.36      9.58 o 
  -2  -4   1      635.07      649.24     11.77 o 
  -1  -4   1     1245.15     1194.99     18.65 o 
   0  -4   1      340.33      319.09      5.75 o 
   1  -4   1       19.13       18.40      1.09 o 
   2  -4   1       48.01       40.90      1.46 o 
   3  -4   1       58.93       48.26      3.61 o 
   4  -4   1      200.23      199.58      4.97 o 
   5  -4   1       11.32       13.98      1.55 o 
   6  -4   1       13.40       14.31      3.28 o 
   7  -4   1        0.34        2.15      2.01 o 
   8  -4   1        4.65        6.55      2.90 o 
   9  -4   1        2.46        2.68      2.42 o 
  -9  -3   1       13.48       17.05      4.21 o 
  -8  -3   1        4.28        6.90      2.87 o 
  -7  -3   1       10.59       10.66      3.19 o 
  -6  -3   1        4.47        7.09      2.39 o 
  -5  -3   1        9.23        7.37      1.07 o 
  -4  -3   1       52.98       49.17      1.96 o 
  -3  -3   1      171.95      153.12      3.43 o 
  -2  -3   1      899.42      873.75     19.92 o 
  -1  -3   1     2791.92     2607.29     38.55 o 
   0  -3   1     2556.64     2482.45     36.74 o 
   1  -3   1     2081.69     2105.51     29.85 o 
   2  -3   1     1034.21     1022.23     13.37 o 
   3  -3   1      214.10      211.08      4.84 o 
   4  -3   1       34.15       36.42      3.32 o 
   5  -3   1      113.29      122.93      8.50 o 
   6  -3   1        2.47        2.66      1.83 o 
   7  -3   1        0.55        3.09      1.96 o 
   8  -3   1        4.80        3.89      2.58 o 
   9  -3   1        2.19        1.21      2.36 o 
  -9  -2   1        0.01        1.18      2.09 o 
  -8  -2   1        4.38        4.19      2.52 o 
  -7  -2   1       10.62        8.29      2.79 o 
  -6  -2   1        3.32        3.79      2.15 o 
  -5  -2   1       14.20       15.84      1.74 o 
  -4  -2   1       59.16       64.38      3.52 o 
  -3  -2   1      295.33      282.70      5.57 o 
  -2  -2   1       31.26       24.37      2.05 o 
  -1  -2   1      649.42      630.43     11.80 o 
   0  -2   1      246.99      237.45      4.27 o 
   1  -2   1     1035.94      983.20     12.57 o 
   2  -2   1     1824.34     1788.60     27.04 o 
   3  -2   1      871.62      908.58     15.15 o 
   4  -2   1     1230.14     1341.10     21.83 o 
   5  -2   1       63.09       70.22      3.05 o 
   6  -2   1        4.58        6.66      2.36 o 
   7  -2   1       16.33       14.85      3.49 o 
   8  -2   1        0.32       -1.18      1.93 o 
   9  -2   1        1.18       -0.35      2.36 o 
  -9  -1   1       11.94       12.59      3.68 o 
  -8  -1   1        5.60        8.46      3.17 o 
  -7  -1   1        5.81        4.27      2.23 o 
  -6  -1   1       47.87       44.69      4.75 o 
  -5  -1   1      144.40      146.53      4.41 o 
  -4  -1   1      404.01      403.03     18.70 o 
  -3  -1   1       10.30        7.91      1.01 o 
  -2  -1   1     5685.53     5510.48    168.72 o 
  -1  -1   1      586.60      566.10      9.19 o 
   0  -1   1      601.23      569.64     10.37 o 
   1  -1   1      578.40      551.25      9.42 o 
   2  -1   1     8282.71     8039.63    116.15 o 
   3  -1   1      679.14      663.12     11.52 o 
   4  -1   1      295.49      271.33      7.29 o 
   5  -1   1      168.16      187.59      5.29 o 
   6  -1   1       56.49       57.19      3.03 o 
   7  -1   1       17.45       18.60      3.73 o 
   8  -1   1       11.66        7.60      2.85 o 
   9  -1   1        2.39        3.46      2.50 o 
  -9   0   1        9.48        8.64      3.28 o 
  -8   0   1        0.07       -0.38      1.93 o 
  -7   0   1      144.92      160.56      8.75 o 
  -6   0   1      170.31      174.81      5.39 o 
  -5   0   1       74.53       67.30      2.93 o 
  -4   0   1       31.46       24.33      1.67 o 
  -3   0   1      549.54      566.78      9.99 o 
  -2   0   1      403.28      381.78      6.76 o 
  -1   0   1      287.63      263.75      4.54 o 
   0   0   1      697.94      647.32     12.23 o 
   1   0   1     1413.40     1424.88     31.19 o 
   2   0   1      771.25      803.06     12.95 o 
   3   0   1       26.44       16.93      1.41 o 
   4   0   1      381.09      398.15      8.21 o 
   5   0   1        1.60        0.98      0.83 o 
   6   0   1      122.42      115.69      4.44 o 
   7   0   1        0.07       -1.21      1.45 o 
   8   0   1        0.90       -1.53      1.80 o 
   9   0   1        2.70        3.22      2.63 o 
  -9   1   1       11.94       14.09      3.81 o 
  -8   1   1        5.60        7.49      2.85 o 
  -7   1   1        5.82        8.46      1.67 o 
  -6   1   1       47.86       46.89      2.73 o 
  -5   1   1      144.24      147.66      4.57 o 
  -4   1   1      404.09      387.62      8.02 o 
  -3   1   1       10.30        7.68      1.00 o 
  -2   1   1     5685.28     5444.14     78.63 o 
  -1   1   1      588.22      586.82      9.30 o 
   1   1   1      578.26      552.74      8.74 o 
   2   1   1     8281.07     8059.94    167.51 o 
   3   1   1      679.83      659.87     16.35 o 
   4   1   1      295.41      265.66      6.22 o 
   5   1   1      168.18      183.73      5.35 o 
   6   1   1       56.58       54.92      4.42 o 
   7   1   1       17.43       17.80      2.34 o 
   8   1   1       11.68       11.95      3.28 o 
   9   1   1        2.40        3.06      2.42 o 
  -9   2   1        0.01        0.67      2.23 o 
  -8   2   1        4.38        2.58      2.36 o 
  -7   2   1       10.63       13.49      2.64 o 
  -6   2   1        3.32        3.23      3.17 o 
  -5   2   1       14.23       17.58      1.78 o 
  -4   2   1       59.05       60.94      2.61 o 
  -3   2   1      295.20      279.87      5.89 o 
  -2   2   1       31.12       24.80      1.38 o 
  -1   2   1      649.28      620.66     10.56 o 
   0   2   1      246.58      235.99      5.88 o 
   1   2   1     1035.56      992.76     14.97 o 
   2   2   1     1823.89     1794.01     26.76 o 
   3   2   1      871.10      917.06     16.97 o 
   4   2   1     1230.42     1314.44     31.11 o 
   5   2   1       63.11       68.48      4.35 o 
   6   2   1        4.60        4.13      1.22 o 
   7   2   1       16.32       17.53      2.35 o 
   8   2   1        0.31       -0.30      1.91 o 
  -9   3   1       13.47       17.88      4.19 o 
  -8   3   1        4.27        4.24      2.25 o 
  -7   3   1       10.60       13.33      2.66 o 
  -6   3   1        4.47        4.68      1.34 o 
  -5   3   1        9.27        7.06      1.33 o 
  -4   3   1       52.94       49.40      2.36 o 
  -3   3   1      172.09      151.97      5.69 o 
  -2   3   1      899.08      865.90     20.29 o 
  -1   3   1     2789.76     2686.40     40.17 o 
   0   3   1     2555.76     2558.69     52.86 o 
   1   3   1     2082.30     2123.57     31.83 o 
   2   3   1     1033.18     1012.49     15.82 o 
   3   3   1      214.08      215.31      4.87 o 
   4   3   1       34.19       30.25      3.06 o 
   5   3   1      113.23      117.91      4.72 o 
   6   3   1        2.48        2.50      1.07 o 
   7   3   1        0.55        0.64      0.94 o 
   8   3   1        4.79        2.60      2.07 o 
  -8   4   1        1.49        0.61      1.18 o 
  -7   4   1       19.22       22.26      5.21 o 
  -6   4   1       32.94       37.49      2.61 o 
  -5   4   1        7.14        7.93      4.43 o 
  -4   4   1      100.08      104.91      5.07 o 
  -3   4   1      300.70      279.45      8.91 o 
  -2   4   1      634.39      645.37     10.91 o 
  -1   4   1     1245.34     1232.06     18.76 o 
   0   4   1      340.42      284.74      7.78 o 
   1   4   1       19.09       15.81      1.72 o 
   2   4   1       47.98       42.92      1.59 o 
   3   4   1       58.89       48.97      2.05 o 
   4   4   1      200.17      199.80      5.10 o 
   5   4   1       11.36       12.45      1.62 o 
   6   4   1       13.40       15.60      2.01 o 
   7   4   1        0.34        1.07      1.14 o 
   8   4   1        4.66        9.96      3.28 o 
  -8   5   1        4.09        8.91      2.85 o 
  -7   5   1        2.07        1.82      1.83 o 
  -6   5   1       16.98       16.86      3.06 o 
  -5   5   1      110.49      117.60      4.47 o 
  -4   5   1       26.94       28.65      1.87 o 
  -3   5   1      442.06      443.19      9.66 o 
  -2   5   1      410.49      403.13      7.55 o 
  -1   5   1      181.07      173.33      3.61 o 
   0   5   1      137.98      140.99      4.51 o 
   1   5   1      189.58      184.82      5.96 o 
   2   5   1      208.56      207.27      4.19 o 
   3   5   1      153.89      159.47      3.97 o 
   4   5   1       19.30       21.57      1.68 o 
   5   5   1      136.13      124.72      4.21 o 
   6   5   1       96.44       91.49      3.92 o 
   7   5   1       18.73       18.52      3.68 o 
   8   5   1        0.43        0.99      1.96 o 
  -8   6   1       10.18       11.92      3.36 o 
  -7   6   1        2.24        1.50      1.34 o 
  -6   6   1       36.98       39.08      4.35 o 
  -5   6   1      109.56      106.74      3.97 o 
  -4   6   1      574.33      579.46     11.07 o 
  -3   6   1      384.94      391.56      7.86 o 
  -2   6   1      163.88      165.09      4.05 o 
  -1   6   1       11.60       10.78      0.92 o 
   0   6   1       75.13       73.23      3.11 o 
   1   6   1        0.54        0.60      0.54 o 
   2   6   1      132.50      128.21      3.01 o 
   3   6   1       50.74       50.48      2.02 o 
   4   6   1       79.24       78.12      7.34 o 
   5   6   1       25.59       24.79      2.06 o 
   6   6   1       36.15       41.58      4.16 o 
   7   6   1       20.73       18.74      3.84 o 
   8   6   1        4.84        7.17      2.82 o 
  -8   7   1       43.75       44.99      5.64 o 
  -7   7   1       29.78       32.62      4.64 o 
  -6   7   1       29.38       30.18      2.59 o 
  -5   7   1       26.06       24.81      2.16 o 
  -4   7   1       17.17       17.63      1.69 o 
  -3   7   1      436.76      461.69      9.04 o 
  -2   7   1     1543.52     1661.46     38.90 o 
  -1   7   1      886.01      984.80     16.00 o 
   0   7   1      318.94      348.42      9.40 o 
   1   7   1      603.98      633.12     11.03 o 
   2   7   1      711.30      732.72     18.93 o 
   3   7   1      117.10      126.88      3.41 o 
   4   7   1      157.89      153.60      4.51 o 
   5   7   1       91.29       94.84      5.93 o 
   6   7   1       12.36       11.97      3.09 o 
   7   7   1       23.68       28.56      4.48 o 
   8   7   1       11.34       18.74      4.08 o 
  -8   8   1        3.08        4.70      2.71 o 
  -7   8   1       10.18       18.44      3.89 o 
  -6   8   1      122.60      129.23      7.52 o 
  -5   8   1       42.52       46.10      2.68 o 
  -4   8   1       38.25       36.38      2.22 o 
  -3   8   1       12.45       12.14      1.37 o 
  -2   8   1       29.73       31.78      2.79 o 
  -1   8   1      215.75      227.80      5.00 o 
   0   8   1       25.17       24.78      2.09 o 
   1   8   1      460.33      514.95      9.46 o 
   2   8   1      526.73      547.74     15.19 o 
   3   8   1      208.21      204.13      4.69 o 
   4   8   1       12.63       15.89      2.85 o 
   5   8   1       19.21       23.46      3.68 o 
   6   8   1       18.00       15.68      3.52 o 
   7   8   1       76.13       90.33      6.82 o 
   8   8   1        3.37       -0.43      2.17 o 
  -8   9   1       26.51       41.69      5.77 o 
  -7   9   1       48.49       56.94      6.09 o 
  -6   9   1        4.94       11.87      3.19 o 
  -5   9   1       31.83       32.13      4.19 o 
  -4   9   1       29.75       36.06      3.50 o 
  -3   9   1       18.05       20.70      1.74 o 
  -2   9   1       96.72       93.68      2.68 o 
  -1   9   1      491.71      541.27      9.81 o 
   0   9   1      946.84     1085.30     24.46 o 
   1   9   1      712.32      758.70     13.30 o 
   2   9   1        1.39        0.19      0.89 o 
   3   9   1      114.42      109.90      5.88 o 
   4   9   1       67.38       71.35      5.10 o 
   5   9   1      188.97      196.48      9.45 o 
   6   9   1       26.13       33.58      4.67 o 
   7   9   1        5.96        4.78      2.76 o 
   8   9   1        2.55        2.12      2.58 o 
  -8  10   1        3.41        8.94      3.28 o 
  -7  10   1       30.78       38.55      5.37 o 
  -6  10   1       14.04       16.56      3.76 o 
  -5  10   1       37.05       43.25      4.86 o 
  -4  10   1       72.88       70.09      5.15 o 
  -3  10   1      107.47      108.24      5.96 o 
  -2  10   1       55.03       51.49      3.84 o 
  -1  10   1      385.94      423.69      8.34 o 
   0  10   1       45.26       42.47      2.90 o 
   1  10   1        1.89        1.92      0.73 o 
   2  10   1       11.12        8.83      2.07 o 
   3  10   1      301.81      303.83     11.14 o 
   4  10   1       52.22       50.47      4.48 o 
   5  10   1       84.02       88.88      6.25 o 
   6  10   1       11.91       15.30      3.60 o 
   7  10   1        6.28       11.49      3.68 o 
   8  10   1        4.40        4.13      3.03 o 
  -7  11   1        8.33        8.51      3.28 o 
  -6  11   1        6.78        7.70      2.90 o 
  -5  11   1      112.66      111.38      7.06 o 
  -4  11   1        2.70        0.24      1.29 o 
  -3  11   1       73.88       69.18      4.89 o 
  -2  11   1       10.26        8.70      2.17 o 
  -1  11   1       77.28       72.63      5.49 o 
   0  11   1       25.90       29.56      2.76 o 
   1  11   1        4.48        4.78      0.99 o 
   2  11   1       47.27       52.75      3.97 o 
   3  11   1       60.76       65.39      4.78 o 
   4  11   1       23.97       28.19      3.97 o 
   5  11   1        4.65        4.13      2.25 o 
   6  11   1       22.42       22.52      4.21 o 
   7  11   1        2.54        1.48      2.34 o 
  -7  12   1        5.68        3.84      2.47 o 
  -6  12   1        3.01        1.99      2.09 o 
  -5  12   1        0.30        1.48      1.80 o 
  -4  12   1       18.04       20.27      3.65 o 
  -3  12   1       71.33       66.12      4.99 o 
  -2  12   1        1.39        5.61      1.83 o 
  -1  12   1       82.58       89.30      3.24 o 
   0  12   1       91.08       86.93      3.25 o 
   1  12   1       16.72       15.69      1.80 o 
   2  12   1      141.57      137.98      6.90 o 
   3  12   1       57.75       62.04      4.86 o 
   4  12   1       17.12       17.56      3.46 o 
   5  12   1       12.76       20.46      3.89 o 
   6  12   1        8.32       15.62      3.70 o 
   7  12   1        1.17        0.91      2.17 o 
  -7  13   1        6.32        9.29      3.25 o 
  -6  13   1        2.41        6.39      2.90 o 
  -5  13   1        8.95        8.43      3.11 o 
  -4  13   1       25.43       22.52      3.89 o 
  -3  13   1      123.83      131.89      7.27 o 
  -2  13   1      203.15      213.17      9.10 o 
  -1  13   1      229.78      230.19      9.05 o 
   0  13   1      273.80      275.48      6.77 o 
   1  13   1      307.41      301.59      7.25 o 
   2  13   1      120.40      127.00      6.71 o 
   3  13   1      115.17      109.45      6.74 o 
   4  13   1       38.74       43.43      5.13 o 
   5  13   1       91.84       97.37      7.17 o 
   6  13   1        6.60        6.42      2.71 o 
   7  13   1        1.31        3.60      2.52 o 
  -6  14   1        3.31        1.96      2.20 o 
  -5  14   1       48.96       42.36      5.37 o 
  -4  14   1       12.01       15.22      3.62 o 
  -3  14   1      126.73      138.20      7.73 o 
  -2  14   1       35.04       39.70      4.27 o 
  -1  14   1       54.58       52.75      4.24 o 
   0  14   1        3.22        2.14      0.95 o 
   1  14   1       21.49       25.07      3.25 o 
   2  14   1      225.86      234.84      9.96 o 
   3  14   1       41.55       45.15      4.94 o 
   4  14   1      165.46      180.34      9.50 o 
   5  14   1       26.44       31.73      4.86 o 
   6  14   1       26.25       33.58      5.29 o 
  -6  15   1        1.92       -1.45      1.66 o 
  -5  15   1        9.39       13.91      3.79 o 
  -4  15   1        2.73        2.01      2.15 o 
  -3  15   1       31.59       33.56      4.51 o 
  -2  15   1       87.86       69.23      5.23 o 
  -1  15   1      103.87      100.37      6.01 o 
   0  15   1      132.01      130.82      4.59 o 
   1  15   1      107.06       99.16      5.88 o 
   2  15   1       30.82       36.67      4.32 o 
   3  15   1        8.00        9.50      2.85 o 
   4  15   1       41.53       39.62      5.23 o 
   5  15   1       16.02       26.47      4.89 o 
  -5  16   1        1.04        1.15      2.04 o 
  -4  16   1       23.29       25.77      4.51 o 
  -3  16   1        1.42        3.17      2.04 o 
  -2  16   1       39.66       43.35      4.78 o 
  -1  16   1       45.70       42.47      3.97 o 
   2  16   1       35.00       44.24      4.38 o 
   3  16   1       18.16       22.95      4.03 o 
   4  16   1        7.89       13.37      3.84 o 
   5  16   1        9.38       17.66      4.32 o 
  -5  17   1        2.72        0.35      1.61 o 
  -4  17   1       22.76       25.91      4.62 o 
  -3  17   1        3.65        3.11      2.12 o 
  -2  17   1        8.10       10.01      2.76 o 
  -1  17   1       55.38       61.85      4.83 o 
   1  17   1        0.27       -0.35      0.72 o 
   2  17   1        0.60        2.79      1.74 o 
   3  17   1        4.75        3.79      2.04 o 
   4  17   1        3.94        3.36      2.17 o 
  -4  18   1       13.41       16.43      4.05 o 
  -3  18   1        4.71        5.45      2.50 o 
  -2  18   1       17.48       13.37      3.19 o 
   2  18   1        1.81        4.35      2.34 o 
   3  18   1        0.54        1.77      1.83 o 
   4  18   1        8.99       11.87      3.68 o 
  -3  19   1        0.45        2.50      2.12 o 
  -2  19   1       10.20       11.57      3.19 o 
   2  19   1        6.49        6.55      2.44 o 
   3  19   1        0.65        3.89      2.15 o 
   0 -20   2        1.14       -0.52      2.38 o 
  -3 -19   2        7.34        5.15      3.17 o 
  -2 -19   2        2.30        3.65      2.71 o 
  -1 -19   2        2.37        1.64      2.44 o 
   0 -19   2        1.48        3.19      2.01 o 
   1 -19   2        2.94        9.50      2.53 o 
   2 -19   2        2.76        3.19      2.58 o 
  -4 -18   2        3.60       -1.77      1.61 o 
  -3 -18   2       10.07       14.71      4.70 o 
  -2 -18   2       17.89       18.36      5.15 o 
  -1 -18   2        1.11        2.23      2.47 o 
   0 -18   2        0.56        0.69      1.53 o 
   1 -18   2        2.42        3.33      2.07 o 
   2 -18   2        0.70        2.58      2.28 o 
   3 -18   2        1.97        3.41      2.63 o 
  -4 -17   2        2.34        0.83      2.52 o 
  -3 -17   2        1.68       -0.51      1.93 o 
  -2 -17   2       20.96       23.19      5.58 o 
  -1 -17   2       12.94       12.56      2.77 o 
   0 -17   2        6.10        4.87      2.43 o 
   1 -17   2       13.77        9.74      3.62 o 
   2 -17   2        7.83        6.70      2.06 o 
   3 -17   2        0.19        0.24      1.74 o 
   4 -17   2        0.16       -0.19      2.31 o 
  -5 -16   2        1.31        2.20      2.52 o 
  -4 -16   2        7.42        8.32      2.42 o 
  -3 -16   2       25.94       17.82      5.05 o 
  -2 -16   2        6.89        5.50      2.95 o 
  -1 -16   2       75.15       57.95      4.90 o 
   0 -16   2        7.59        5.73      2.05 o 
   1 -16   2       94.70       95.50      6.86 o 
   2 -16   2       59.45       58.77      4.47 o 
   3 -16   2       28.85       31.45      4.04 o 
   4 -16   2       43.19       56.91      6.79 o 
   5 -16   2       10.31       16.21      4.64 o 
  -6 -15   2        3.35        2.42      2.93 o 
  -5 -15   2       17.55       11.68      3.62 o 
  -4 -15   2       23.63       35.14      4.89 o 
  -3 -15   2       90.41       87.90      5.01 o 
  -2 -15   2       22.21       28.78      5.72 o 
  -1 -15   2      171.98      154.71      8.95 o 
   0 -15   2       41.29       36.31      3.04 o 
   1 -15   2       21.23       14.17      2.93 o 
   2 -15   2       26.33       25.05      3.19 o 
   3 -15   2       44.42       48.09      6.05 o 
   4 -15   2       70.46       82.92      7.41 o 
   5 -15   2       92.08      111.75      9.13 o 
   6 -15   2       18.86       24.72      5.42 o 
  -6 -14   2       10.75       12.78      3.84 o 
  -5 -14   2       45.35       42.79      5.64 o 
  -4 -14   2      109.61      110.71      7.54 o 
  -3 -14   2      255.97      239.88     10.19 o 
  -2 -14   2       47.23       53.47      6.95 o 
  -1 -14   2       34.83       33.46      3.60 o 
   0 -14   2       46.57       42.95      6.09 o 
   1 -14   2       83.29       83.12      4.65 o 
   2 -14   2       97.30       95.26      5.03 o 
   3 -14   2      206.59      223.86      8.07 o 
   4 -14   2       20.81       16.00      4.30 o 
   5 -14   2        7.38       12.03      4.00 o 
   6 -14   2        5.96        6.68      3.38 o 
  -7 -13   2        8.05        5.93      3.30 o 
  -6 -13   2        9.43       14.55      3.92 o 
  -5 -13   2       34.34       34.52      5.10 o 
  -4 -13   2        7.58        7.11      2.63 o 
  -3 -13   2       45.98       46.60      4.59 o 
  -2 -13   2      311.46      322.17      7.52 o 
  -1 -13   2      318.78      340.90     10.26 o 
   0 -13   2       27.91       20.38      4.54 o 
   1 -13   2      182.09      185.02      6.91 o 
   2 -13   2       40.20       33.57      5.79 o 
   3 -13   2       42.50       41.31      3.69 o 
   4 -13   2        1.04        0.04      1.25 o 
   5 -13   2       15.47       15.95      4.35 o 
   6 -13   2        3.62        4.21      2.98 o 
  -7 -12   2        8.69        9.91      3.81 o 
  -6 -12   2       15.08       16.05      3.92 o 
  -5 -12   2       20.09       23.89      4.38 o 
  -4 -12   2       85.68       96.32      6.68 o 
  -3 -12   2       94.72       99.70      6.15 o 
  -2 -12   2       57.43       58.53      2.91 o 
  -1 -12   2      102.57       97.36      3.53 o 
   0 -12   2       43.41       39.65      5.34 o 
   1 -12   2      157.20      161.61      6.10 o 
   2 -12   2       97.10       93.50      3.47 o 
   3 -12   2      104.37      108.24      5.16 o 
   4 -12   2       63.96       71.23      4.24 o 
   5 -12   2       49.55       52.67      6.50 o 
   6 -12   2        5.50        2.07      2.55 o 
   7 -12   2        0.58        3.33      2.87 o 
  -7 -11   2        6.14        5.83      2.98 o 
  -6 -11   2       15.24        5.77      2.90 o 
  -5 -11   2       11.75       12.21      3.33 o 
  -4 -11   2       29.21       34.47      4.32 o 
  -3 -11   2       29.23       25.58      3.36 o 
  -2 -11   2       37.29       39.22      2.82 o 
  -1 -11   2       44.49       43.62      4.04 o 
   0 -11   2       28.44       25.75      1.93 o 
   1 -11   2        9.56        9.30      2.09 o 
   2 -11   2        0.97        1.92      0.81 o 
   3 -11   2       99.64      101.98      4.98 o 
   4 -11   2       73.62       72.83      4.19 o 
   5 -11   2       17.34       20.91      4.32 o 
   6 -11   2        7.91        8.16      3.54 o 
   7 -11   2        4.54        2.63      2.52 o 
  -8 -10   2        5.44        7.01      3.46 o 
  -7 -10   2       32.27       28.24      5.40 o 
  -6 -10   2       36.28       45.64      5.64 o 
  -5 -10   2       49.75       57.61      5.74 o 
  -4 -10   2       87.85       87.67      6.07 o 
  -3 -10   2       30.22       29.26      3.44 o 
  -2 -10   2      354.62      379.80      8.49 o 
  -1 -10   2       51.11       51.32      2.80 o 
   0 -10   2       79.54       81.11      3.17 o 
   1 -10   2       36.94       35.81      4.43 o 
   2 -10   2      218.92      217.92      5.18 o 
   3 -10   2       37.77       34.32      3.03 o 
   4 -10   2       62.89       57.87      4.03 o 
   5 -10   2       49.73       43.86      5.69 o 
   6 -10   2        3.51        1.23      2.55 o 
   7 -10   2        3.68        5.21      3.03 o 
  -8  -9   2        0.11        0.51      2.28 o 
  -7  -9   2       20.94       20.56      4.56 o 
  -6  -9   2       53.07       62.36      6.39 o 
  -5  -9   2       18.70       15.49      3.38 o 
  -4  -9   2       18.52       17.64      3.25 o 
  -3  -9   2       11.95       11.21      1.52 o 
  -2  -9   2        4.43        2.68      1.65 o 
  -1  -9   2      418.40      449.07      9.70 o 
   0  -9   2       17.56       18.61      3.14 o 
   1  -9   2      351.09      381.46      7.48 o 
   2  -9   2      122.76      126.84      3.66 o 
   3  -9   2       89.69      101.28      3.15 o 
   4  -9   2      137.51      146.20      5.66 o 
   5  -9   2       68.05       72.70      6.34 o 
   6  -9   2       57.92       75.16      6.90 o 
   7  -9   2       12.47        7.76      3.19 o 
   8  -9   2        0.95       -0.62      1.74 o 
  -8  -8   2       13.78       18.33      4.59 o 
  -7  -8   2        9.26       10.85      3.52 o 
  -6  -8   2        7.18        5.37      2.60 o 
  -5  -8   2       23.12       29.34      4.16 o 
  -4  -8   2       26.57       28.00      3.68 o 
  -3  -8   2       39.37       41.87      2.23 o 
  -2  -8   2      120.14      113.79      3.73 o 
  -1  -8   2     1243.52     1328.30     22.43 o 
   0  -8   2      149.88      157.96      4.24 o 
   1  -8   2      378.73      414.09      7.18 o 
   2  -8   2      509.44      526.13      8.83 o 
   3  -8   2        3.34        2.53      0.78 o 
   4  -8   2       88.49       88.66      4.18 o 
   5  -8   2       96.67      107.54      7.52 o 
   6  -8   2       11.39       18.44      4.16 o 
   7  -8   2       20.68       20.43      4.46 o 
   8  -8   2        0.34        0.24      2.25 o 
  -8  -7   2       25.90       33.23      5.80 o 
  -7  -7   2       13.06       17.77      4.21 o 
  -6  -7   2        7.28        8.97      3.11 o 
  -5  -7   2       13.10        5.45      2.42 o 
  -4  -7   2       65.49       67.25      4.83 o 
  -3  -7   2      168.60      172.43      6.74 o 
  -2  -7   2      295.49      339.56      7.20 o 
  -1  -7   2      498.65      573.30     11.02 o 
   0  -7   2       95.57      101.38      3.09 o 
   1  -7   2      611.12      614.56     24.46 o 
   2  -7   2       97.84      104.53      3.02 o 
   3  -7   2      245.25      257.57      5.23 o 
   4  -7   2       73.85       72.96      5.58 o 
   5  -7   2       46.90       37.90      4.86 o 
   6  -7   2       32.99       31.62      4.91 o 
   7  -7   2        2.58        0.19      2.07 o 
   8  -7   2        0.10       -2.47      2.04 o 
  -8  -6   2        5.88        3.33      2.87 o 
  -7  -6   2        4.21        5.42      2.74 o 
  -6  -6   2       16.23       12.00      3.30 o 
  -5  -6   2       62.02       60.70      5.15 o 
  -4  -6   2       61.86       57.50      4.38 o 
  -3  -6   2       12.69       10.61      1.06 o 
  -2  -6   2       54.33       50.83      3.88 o 
  -1  -6   2      743.72      737.54     31.72 o 
   0  -6   2       14.46       15.66      1.18 o 
   1  -6   2      294.21      309.81      6.41 o 
   2  -6   2        1.51        1.10      0.65 o 
   3  -6   2      127.47      115.60      3.28 o 
   4  -6   2      290.44      291.84      6.80 o 
   5  -6   2      211.28      237.04     10.90 o 
   6  -6   2        2.66        0.89      1.77 o 
   7  -6   2       31.46       30.66      5.07 o 
   8  -6   2        8.94        8.32      3.41 o 
  -9  -5   2        3.50       -1.07      1.18 o 
  -8  -5   2       11.54       13.88      3.92 o 
  -7  -5   2       17.94       13.23      3.60 o 
  -6  -5   2        9.14        6.71      2.55 o 
  -5  -5   2       65.63       65.21      5.23 o 
  -4  -5   2      480.78      489.40     14.90 o 
  -3  -5   2      121.99      106.01      5.23 o 
  -2  -5   2      263.12      256.01      8.48 o 
  -1  -5   2      611.90      587.87     10.76 o 
   0  -5   2        5.37        3.58      0.69 o 
   1  -5   2      649.13      623.67     10.49 o 
   2  -5   2      103.59      101.02      2.75 o 
   3  -5   2      474.96      463.43      7.64 o 
   4  -5   2       11.17       13.04      4.43 o 
   5  -5   2       30.41       20.48      3.68 o 
   6  -5   2       20.56       23.33      4.19 o 
   7  -5   2       13.42       12.67      3.38 o 
   8  -5   2        2.37        2.60      2.55 o 
  -9  -4   2        0.26       -0.54      1.85 o 
  -8  -4   2        1.55        1.61      2.20 o 
  -7  -4   2       18.18       18.12      3.95 o 
  -6  -4   2       41.39       32.37      4.38 o 
  -5  -4   2        9.49        7.68      2.39 o 
  -4  -4   2      130.24      133.37      4.72 o 
  -3  -4   2      271.14      276.10      9.32 o 
  -2  -4   2     1111.72     1087.28     17.20 o 
  -1  -4   2        9.61        8.68      1.11 o 
   0  -4   2       20.12       20.11      1.15 o 
   1  -4   2      693.48      650.69     11.62 o 
   2  -4   2       43.90       40.28      1.66 o 
   3  -4   2       57.58       54.43      3.19 o 
   4  -4   2       56.18       59.25      2.63 o 
   5  -4   2       52.16       52.15      2.73 o 
   6  -4   2        3.07        1.88      2.04 o 
   7  -4   2        1.20        1.88      1.99 o 
   8  -4   2        0.78        2.90      2.44 o 
  -9  -3   2        8.66        6.95      3.01 o 
  -8  -3   2        0.05        0.43      1.83 o 
  -7  -3   2       21.79       25.26      4.38 o 
  -6  -3   2       38.37       32.43      4.43 o 
  -5  -3   2      470.45      504.22     15.92 o 
  -4  -3   2     1208.67     1198.62     19.50 o 
  -3  -3   2      450.37      438.38      7.92 o 
  -2  -3   2      915.26      882.00     20.40 o 
  -1  -3   2      125.07       99.44      3.11 o 
   0  -3   2        6.25        6.17      2.66 o 
   1  -3   2      207.88      202.71      4.65 o 
   2  -3   2     1052.46      949.91     13.06 o 
   3  -3   2      221.73      237.22     10.80 o 
   4  -3   2       47.93       49.45      2.81 o 
   5  -3   2        2.51        1.06      0.87 o 
   6  -3   2       53.07       49.58      4.72 o 
   7  -3   2        4.96        5.53      2.39 o 
   8  -3   2        2.43        1.45      2.20 o 
   9  -3   2        1.10        3.14      2.66 o 
  -9  -2   2        0.99        1.74      2.25 o 
  -8  -2   2        6.91        6.82      2.85 o 
  -7  -2   2        6.78        4.99      2.42 o 
  -6  -2   2       66.96       66.20      5.37 o 
  -5  -2   2      378.75      402.54      8.51 o 
  -4  -2   2     2627.45     2675.63     40.69 o 
  -3  -2   2     3747.91     3875.63     56.78 o 
  -2  -2   2     8717.20     8568.09    172.32 o 
  -1  -2   2     6227.81     5851.22     84.49 o 
   0  -2   2       25.90       23.63      2.10 o 
   1  -2   2      157.65      149.99      3.62 o 
   2  -2   2     1027.62      965.74     17.07 o 
   3  -2   2      102.98       96.25      3.21 o 
   4  -2   2      504.77      495.65     10.05 o 
   5  -2   2      237.11      233.86      6.28 o 
   6  -2   2        6.75        7.95      1.56 o 
   7  -2   2        2.19        5.13      2.28 o 
   8  -2   2        0.11        1.34      2.12 o 
   9  -2   2        0.18        1.64      2.17 o 
  -9  -1   2        7.38        4.40      2.74 o 
  -8  -1   2       19.98       21.37      4.38 o 
  -7  -1   2      102.80      106.44      7.19 o 
  -6  -1   2       37.27       32.27      4.16 o 
  -5  -1   2      171.72      160.45      6.03 o 
  -4  -1   2       85.26       79.33      2.83 o 
  -3  -1   2     1352.69     1390.73     21.66 o 
  -2  -1   2     4323.63     4344.54     62.78 o 
  -1  -1   2    12616.01    11068.11    404.25 o 
   0  -1   2       38.48       34.26      1.12 o 
   1  -1   2     5187.24     5202.42    108.18 o 
   2  -1   2     2178.25     2192.58     33.35 o 
   3  -1   2     3008.74     3078.94     45.42 o 
   4  -1   2     1946.92     1990.67     31.18 o 
   5  -1   2      221.57      234.02      6.26 o 
   6  -1   2       24.99       28.07      2.56 o 
   7  -1   2       17.43       13.72      3.33 o 
   8  -1   2        7.13        8.99      3.09 o 
   9  -1   2        0.39       -0.78      2.12 o 
  -9   0   2        2.97        6.15      3.22 o 
  -8   0   2        0.59       -1.66      1.56 o 
  -7   0   2       15.18       18.17      3.70 o 
  -6   0   2      115.97      122.66      4.38 o 
  -5   0   2       21.44       21.08      1.86 o 
  -4   0   2       27.35       27.03      1.74 o 
  -3   0   2       86.77       87.86      2.76 o 
  -2   0   2     1046.35     1046.20     16.36 o 
  -1   0   2    12502.87    11685.17    169.91 o 
   0   0   2      420.75      390.93      5.42 o 
   1   0   2    30229.28    26844.48    560.33 o 
   2   0   2    21977.23    21440.08    449.06 o 
   3   0   2      210.93      231.94      5.41 o 
   4   0   2      755.28      843.37     22.19 o 
   5   0   2        0.50        1.65      0.97 o 
   6   0   2        0.06       -0.75      0.84 o 
   7   0   2       40.89       43.59      3.21 o 
   8   0   2        0.19       -0.27      1.80 o 
   9   0   2        2.10        2.85      2.58 o 
  -9   1   2        7.38        8.62      3.11 o 
  -8   1   2       19.99       17.69      4.00 o 
  -7   1   2      102.88      111.19      7.17 o 
  -6   1   2       37.26       32.13      2.58 o 
  -5   1   2      171.68      173.21      4.94 o 
  -4   1   2       85.10       80.16      3.93 o 
  -3   1   2     1352.44     1382.18     21.77 o 
  -2   1   2     4323.66     4333.28     62.87 o 
  -1   1   2    12617.76    11504.16    146.18 o 
   0   1   2       38.48       37.02      2.01 o 
   1   1   2     5188.08     5178.61    108.13 o 
   2   1   2     2177.87     2253.65     33.18 o 
   3   1   2     3009.18     2989.94     74.64 o 
   4   1   2     1946.76     1964.06     44.51 o 
   5   1   2      221.67      234.59      8.67 o 
   6   1   2       25.00       24.49      2.42 o 
   7   1   2       17.43       16.64      2.34 o 
   8   1   2        7.15        7.33      2.74 o 
  -9   2   2        0.99        2.55      2.25 o 
  -8   2   2        6.90        3.17      2.25 o 
  -7   2   2        6.80        3.59      1.24 o 
  -6   2   2       67.01       67.08      3.30 o 
  -5   2   2      378.92      419.57      8.98 o 
  -4   2   2     2627.46     2707.54     40.91 o 
  -3   2   2     3748.21     3877.83     56.99 o 
  -2   2   2     8718.91     8746.94     97.94 o 
  -1   2   2     6229.46     5954.90     70.65 o 
   0   2   2       25.88       24.48      1.72 o 
   1   2   2      157.51      145.85      4.99 o 
   2   2   2     1027.64     1006.76     15.66 o 
   3   2   2      103.08      100.51      3.15 o 
   4   2   2      504.62      520.67     10.06 o 
   5   2   2      237.36      230.60     12.03 o 
   6   2   2        6.76       10.47      2.58 o 
   7   2   2        2.19        0.92      0.93 o 
  -9   3   2        8.66       17.23      4.08 o 
  -8   3   2        0.05        1.15      1.80 o 
  -7   3   2       21.81       27.31      2.67 o 
  -6   3   2       38.34       39.63      2.69 o 
  -5   3   2      470.53      503.78     10.43 o 
  -4   3   2     1208.84     1210.24     20.01 o 
  -3   3   2      450.05      439.47      8.48 o 
  -2   3   2      915.48      881.56     18.66 o 
  -1   3   2      125.01       98.03      2.06 o 
   1   3   2      208.17      209.92      3.88 o 
   2   3   2     1052.52      982.27     15.21 o 
   3   3   2      221.64      242.43      8.67 o 
   4   3   2       48.05       47.93      2.38 o 
   5   3   2        2.51        2.56      1.00 o 
   6   3   2       53.06       48.14      7.07 o 
   7   3   2        4.98        6.47      1.65 o 
   8   3   2        2.42        2.76      2.39 o 
  -9   4   2        0.26        1.37      2.01 o 
  -8   4   2        1.56        2.12      1.36 o 
  -7   4   2       18.17       20.24      2.43 o 
  -6   4   2       41.40       36.64      2.63 o 
  -5   4   2        9.47        9.79      1.51 o 
  -4   4   2      130.17      125.62      4.02 o 
  -3   4   2      271.43      275.80      6.38 o 
  -2   4   2     1111.20     1119.06     17.72 o 
  -1   4   2        9.57        7.91      0.85 o 
   0   4   2       20.12       20.59      1.80 o 
   1   4   2      693.35      664.83     15.97 o 
   2   4   2       44.17       41.78      1.48 o 
   3   4   2       57.52       52.21      2.13 o 
   4   4   2       56.14       56.33      3.02 o 
   5   4   2       52.17       53.53      3.06 o 
   6   4   2        3.07        1.90      1.13 o 
   7   4   2        1.21        1.21      1.66 o 
   8   4   2        0.77        3.14      2.09 o 
  -8   5   2       11.54       15.35      4.00 o 
  -7   5   2       17.93       19.02      2.36 o 
  -6   5   2        9.12        7.31      1.91 o 
  -5   5   2       65.66       61.93      3.01 o 
  -4   5   2      480.56      475.94      9.65 o 
  -3   5   2      122.02      104.72      4.94 o 
  -2   5   2      263.16      235.07     20.23 o 
  -1   5   2      611.52      604.48     13.84 o 
   0   5   2        5.37        4.20      0.82 o 
   1   5   2      649.28      616.91     15.49 o 
   2   5   2      103.67      101.42      1.79 o 
   3   5   2      475.41      467.16      8.49 o 
   4   5   2       11.12       11.90      1.36 o 
   5   5   2       30.44       28.06      3.45 o 
   6   5   2       20.56       22.25      3.54 o 
   7   5   2       13.41       15.27      3.46 o 
   8   5   2        2.37        2.85      2.36 o 
  -8   6   2        5.89        9.64      3.11 o 
  -7   6   2        4.22        2.55      2.03 o 
  -6   6   2       16.22       17.37      3.17 o 
  -5   6   2       62.04       65.72      4.64 o 
  -4   6   2       61.81       58.82      4.08 o 
  -3   6   2       12.72        9.56      1.91 o 
  -2   6   2       54.23       48.48      3.25 o 
  -1   6   2      744.26      764.39     12.57 o 
   0   6   2       14.51       13.77      1.14 o 
   1   6   2      294.48      315.96      9.23 o 
   2   6   2        1.49        0.62      0.97 o 
   3   6   2      127.49      122.18      3.15 o 
   4   6   2      290.40      288.20      6.41 o 
   5   6   2      211.11      227.00      9.58 o 
   6   6   2        2.66        3.09      2.01 o 
   7   6   2       31.50       39.76      5.07 o 
   8   6   2        8.95        8.48      3.33 o 
  -8   7   2       25.86       35.97      5.13 o 
  -7   7   2       13.05       18.76      3.79 o 
  -6   7   2        7.28        8.40      1.72 o 
  -5   7   2       13.09       12.08      1.73 o 
  -4   7   2       65.53       68.14      3.03 o 
  -3   7   2      168.57      177.77      4.84 o 
  -2   7   2      295.39      338.06      6.30 o 
  -1   7   2      498.92      579.99     10.17 o 
   0   7   2       95.55      106.73      3.08 o 
   1   7   2      611.80      613.96     15.92 o 
   2   7   2       97.91      102.17      5.05 o 
   3   7   2      245.46      260.83      7.77 o 
   4   7   2       73.82       73.90      4.97 o 
   5   7   2       47.00       55.89      4.59 o 
   6   7   2       33.00       38.15      4.67 o 
   7   7   2        2.57        2.07      2.52 o 
   8   7   2        0.10       -2.54      1.69 o 
  -8   8   2       13.78       11.54      3.52 o 
  -7   8   2        9.25       15.68      3.62 o 
  -6   8   2        7.18        9.99      1.78 o 
  -5   8   2       23.12       25.53      2.35 o 
  -4   8   2       26.53       28.03      2.24 o 
  -3   8   2       39.47       39.41      2.20 o 
  -2   8   2      120.08      115.03      2.95 o 
  -1   8   2     1243.71     1350.79     21.53 o 
   0   8   2      149.77      157.89      4.08 o 
   1   8   2      379.19      416.25     11.89 o 
   2   8   2      508.96      503.79     14.74 o 
   3   8   2        3.34        4.48      1.66 o 
   4   8   2       88.51       83.24      5.37 o 
   5   8   2       96.83      101.34      6.36 o 
   6   8   2       11.41       14.04      3.38 o 
   7   8   2       20.70       19.14      4.08 o 
   8   8   2        0.34       -1.32      1.96 o 
  -8   9   2        0.11        0.97      2.04 o 
  -7   9   2       20.98       25.50      4.48 o 
  -6   9   2       53.08       49.98      4.86 o 
  -5   9   2       18.74       22.53      2.22 o 
  -4   9   2       18.53       21.49      2.46 o 
  -3   9   2       11.94       12.12      1.54 o 
  -2   9   2        4.43        3.86      0.69 o 
  -1   9   2      418.91      447.37     16.86 o 
   0   9   2       17.56       20.11      1.56 o 
   1   9   2      351.23      386.75     11.49 o 
   2   9   2      122.68      131.06      6.07 o 
   3   9   2       89.71       94.28      5.50 o 
   4   9   2      137.37      153.18      7.62 o 
   5   9   2       68.05       64.88      5.29 o 
   6   9   2       57.90       65.96      5.66 o 
   7   9   2       12.49       11.44      3.52 o 
   8   9   2        0.95        4.27      2.74 o 
  -8  10   2        5.44        7.87      3.09 o 
  -7  10   2       32.29       40.51      5.42 o 
  -6  10   2       36.27       43.46      5.29 o 
  -5  10   2       49.82       47.06      4.54 o 
  -4  10   2       87.92       90.62      7.05 o 
  -3  10   2       30.22       32.51      3.65 o 
  -2  10   2      354.44      357.25     11.95 o 
  -1  10   2       51.22       57.73      2.40 o 
   0  10   2       79.44       85.96      4.24 o 
   1  10   2       37.05       36.85      2.01 o 
   2  10   2      218.67      208.21      8.38 o 
   3  10   2       37.72       36.75      3.60 o 
   4  10   2       62.87       52.53      4.62 o 
   5  10   2       49.78       55.86      4.99 o 
   6  10   2        3.51        4.35      2.50 o 
   7  10   2        3.68        4.30      2.47 o 
  -7  11   2        6.13        8.97      3.28 o 
  -6  11   2       15.25       18.93      4.03 o 
  -5  11   2       11.78       14.15      3.30 o 
  -4  11   2       29.27       30.31      4.03 o 
  -3  11   2       29.16       28.24      3.62 o 
  -2  11   2       37.28       41.74      3.57 o 
  -1  11   2       44.34       46.07      2.22 o 
   0  11   2       28.43       33.10      2.68 o 
   1  11   2        9.60        6.47      1.15 o 
   2  11   2        0.97        1.69      1.29 o 
   3  11   2       99.54       99.62      6.04 o 
   4  11   2       73.60       81.07      5.80 o 
   5  11   2       17.32       17.50      3.73 o 
   6  11   2        7.91        4.46      2.50 o 
   7  11   2        4.52        1.15      2.28 o 
  -7  12   2        8.68        9.58      3.38 o 
  -6  12   2       15.07       18.12      3.95 o 
  -5  12   2       20.07       27.35      4.38 o 
  -4  12   2       85.75       96.08      6.36 o 
  -3  12   2       94.80       89.71      5.85 o 
  -2  12   2       57.31       60.48      4.51 o 
  -1  12   2      102.62      103.49      3.56 o 
   0  12   2       43.38       37.90      3.09 o 
   1  12   2      156.87      160.02      4.75 o 
   2  12   2       97.10      101.28      5.88 o 
   3  12   2      104.45      100.83      6.36 o 
   4  12   2       63.97       60.40      5.29 o 
   5  12   2       49.55       50.28      5.05 o 
   6  12   2        5.50        8.48      3.17 o 
   7  12   2        0.57        5.18      2.74 o 
  -7  13   2        8.05       10.82      3.46 o 
  -6  13   2        9.45       12.40      3.54 o 
  -5  13   2       34.40       36.03      4.97 o 
  -4  13   2        7.55       11.95      3.22 o 
  -3  13   2       45.96       42.01      4.64 o 
  -2  13   2      311.40      317.17     11.81 o 
  -1  13   2      318.60      340.85     11.78 o 
   0  13   2       27.92       25.80      2.93 o 
   1  13   2      182.18      197.41      5.55 o 
   2  13   2       40.21       36.21      4.08 o 
   3  13   2       42.59       42.58      4.24 o 
   4  13   2        1.03        0.21      1.69 o 
   5  13   2       15.46       14.82      3.65 o 
   6  13   2        3.62        1.13      2.17 o 
  -6  14   2       10.76       15.78      3.89 o 
  -5  14   2       45.33       42.79      5.45 o 
  -4  14   2      109.69      129.31      7.81 o 
  -3  14   2      256.04      239.37     10.52 o 
  -2  14   2       47.31       50.15      4.38 o 
  -1  14   2       34.90       35.73      3.52 o 
   0  14   2       46.64       46.92      2.62 o 
   1  14   2       83.24       79.51      5.13 o 
   2  14   2       97.43      101.26      6.25 o 
   3  14   2      206.50      234.41     10.50 o 
   4  14   2       20.79       18.90      4.00 o 
   5  14   2        7.36       10.42      3.44 o 
   6  14   2        5.96        7.11      3.09 o 
  -6  15   2        3.36        0.35      1.66 o 
  -5  15   2       17.54       21.99      4.38 o 
  -4  15   2       23.64       27.68      4.48 o 
  -3  15   2       90.45       91.89      6.44 o 
  -2  15   2       22.21       22.17      3.54 o 
  -1  15   2      171.87      146.92      7.49 o 
   0  15   2       41.29       40.96      3.65 o 
   2  15   2       26.35       29.69      4.03 o 
   3  15   2       44.48       47.94      5.32 o 
   4  15   2       70.50       70.60      6.15 o 
   5  15   2       92.12       99.73      7.62 o 
  -5  16   2        1.31       -1.69      1.64 o 
  -4  16   2        7.40       11.30      3.30 o 
  -3  16   2       25.89       29.26      4.46 o 
  -2  16   2        6.90        7.46      2.47 o 
  -1  16   2       75.27       68.45      5.02 o 
   0  16   2        7.62        4.99      1.93 o 
   2  16   2       59.51       56.94      4.97 o 
   3  16   2       28.80       31.30      4.62 o 
   4  16   2       43.15       51.49      6.04 o 
   5  16   2       10.33        9.64      3.60 o 
  -4  17   2        2.34        1.34      2.12 o 
  -3  17   2        1.67        0.99      1.50 o 
  -2  17   2       20.97       22.12      3.81 o 
  -1  17   2       12.93       15.41      3.17 o 
   2  17   2        7.84        6.31      2.44 o 
   3  17   2        0.19        0.21      1.58 o 
   4  17   2        0.16        1.66      2.25 o 
  -4  18   2        3.59        1.37      1.96 o 
  -3  18   2       10.08        8.21      3.03 o 
  -2  18   2       17.90       14.12      3.44 o 
  -1  18   2        1.11        0.59      1.32 o 
   2  18   2        0.69        2.68      1.77 o 
   3  18   2        1.96        4.59      2.28 o 
  -3  19   2        7.36        9.05      3.17 o 
  -2  19   2        2.29        1.50      1.83 o 
  -2 -19   3        4.58        4.54      2.82 o 
  -1 -19   3        6.11        4.78      3.19 o 
   0 -19   3        3.51        6.98      3.46 o 
   1 -19   3        0.12        2.74      2.39 o 
   2 -19   3        0.55       -1.45      2.01 o 
  -3 -18   3        4.58        8.59      3.70 o 
  -2 -18   3        1.82        0.94      2.25 o 
  -1 -18   3        3.98        4.67      2.71 o 
   0 -18   3        3.72        8.45      2.29 o 
   1 -18   3        2.29        2.31      2.63 o 
   2 -18   3        1.26        1.63      1.49 o 
   3 -18   3        2.56        2.63      2.82 o 
  -4 -17   3        6.10        6.15      3.65 o 
  -3 -17   3       21.45       19.44      4.99 o 
  -2 -17   3        4.00        6.36      3.09 o 
  -1 -17   3        7.55        9.29      3.54 o 
   0 -17   3        0.48        3.21      1.75 o 
   1 -17   3       29.73       30.71      4.47 o 
   2 -17   3        0.21        3.14      1.71 o 
   3 -17   3        7.67        8.54      2.39 o 
   4 -17   3        3.24        9.72      3.57 o 
  -5 -16   3        5.81        5.41      2.27 o 
  -4 -16   3        0.63        1.07      2.74 o 
  -3 -16   3       15.09       12.13      4.43 o 
  -2 -16   3       26.85       21.53      5.26 o 
  -1 -16   3        5.82       -1.37      2.15 o 
   0 -16   3       19.59       24.62      5.34 o 
   1 -16   3        9.27        9.60      2.31 o 
   2 -16   3        6.91        7.64      2.17 o 
   3 -16   3       10.69       12.96      2.56 o 
   4 -16   3        3.25        1.72      2.55 o 
  -6 -15   3        0.43        2.03      2.10 o 
  -5 -15   3        8.19        6.30      2.41 o 
  -4 -15   3       31.61       23.90      3.37 o 
  -3 -15   3       15.70       14.20      4.48 o 
  -2 -15   3       42.29       39.70      6.58 o 
  -1 -15   3      151.82      152.74      7.11 o 
   0 -15   3       48.10       38.33      6.09 o 
   1 -15   3        2.72        1.70      1.19 o 
   2 -15   3       13.30       12.18      2.47 o 
   3 -15   3       25.03       23.95      3.25 o 
   4 -15   3        9.17       10.51      2.36 o 
   5 -15   3       22.47       28.94      5.77 o 
  -6 -14   3        5.31        6.12      3.19 o 
  -5 -14   3        0.41       -0.34      1.54 o 
  -4 -14   3       29.88       27.35      3.43 o 
  -3 -14   3        5.10        4.81      1.86 o 
  -2 -14   3       50.00       38.25      6.20 o 
  -1 -14   3        5.39        5.95      1.86 o 
   0 -14   3        4.54        3.17      2.28 o 
   1 -14   3        2.65        1.23      1.07 o 
   2 -14   3       66.75       60.59      6.51 o 
   3 -14   3       54.31       51.12      4.29 o 
   4 -14   3       35.25       33.19      3.74 o 
   5 -14   3       27.91       33.21      5.85 o 
   6 -14   3       42.75       50.44      7.38 o 
  -6 -13   3        3.84        1.32      2.42 o 
  -5 -13   3       20.03       17.34      3.95 o 
  -4 -13   3       20.97       22.53      4.70 o 
  -3 -13   3      105.77      101.37      5.26 o 
  -2 -13   3      191.60      203.49      6.86 o 
  -1 -13   3      166.57      165.42     10.60 o 
   0 -13   3      119.74      132.40      9.05 o 
   1 -13   3      122.17      121.45      5.23 o 
   2 -13   3        5.10        3.88      1.50 o 
   3 -13   3      189.26      197.73      7.55 o 
   4 -13   3       30.20       32.20      3.54 o 
   5 -13   3       38.01       31.60      5.53 o 
   6 -13   3        7.52        8.94      3.68 o 
  -7 -12   3        7.87        5.69      3.28 o 
  -6 -12   3        6.96        5.85      2.82 o 
  -5 -12   3       76.54       81.63      6.63 o 
  -4 -12   3        2.19        0.91      1.80 o 
  -3 -12   3       11.85       11.17      2.20 o 
  -2 -12   3       31.00       32.69      2.83 o 
  -1 -12   3      181.19      166.38     10.07 o 
   0 -12   3      381.97      390.59     16.21 o 
   1 -12   3      627.76      635.67     17.66 o 
   2 -12   3      174.23      171.87      5.04 o 
   3 -12   3       66.87       65.23      4.22 o 
   4 -12   3       54.21       61.26      4.23 o 
   5 -12   3        4.66        2.85      1.52 o 
   6 -12   3        1.74        4.46      2.68 o 
   7 -12   3        2.61        2.79      3.06 o 
  -7 -11   3        6.14        7.49      3.17 o 
  -6 -11   3        3.01        1.32      2.44 o 
  -5 -11   3       12.78        9.23      3.06 o 
  -4 -11   3      265.06      251.83     10.87 o 
  -3 -11   3      153.95      151.35      5.90 o 
  -2 -11   3        0.57        0.14      0.69 o 
  -1 -11   3       41.75       40.31      2.50 o 
   0 -11   3        3.74        3.11      2.09 o 
   1 -11   3      146.89      142.81      6.97 o 
   2 -11   3       69.59       57.48      2.76 o 
   3 -11   3      365.81      371.35     10.36 o 
   4 -11   3       39.94       32.87      3.35 o 
   5 -11   3       37.12       27.95      5.15 o 
   6 -11   3        0.66       -1.29      1.88 o 
   7 -11   3        4.90        5.07      3.22 o 
  -7 -10   3        2.77        1.61      2.28 o 
  -6 -10   3       44.23       45.53      5.80 o 
  -5 -10   3       34.54       36.40      4.83 o 
  -4 -10   3       73.84       81.31      5.85 o 
  -3 -10   3       45.07       44.12      3.81 o 
  -2 -10   3      232.63      235.52      8.49 o 
  -1 -10   3       74.88       74.26      3.80 o 
   0 -10   3       72.70       67.54      2.69 o 
   1 -10   3      101.88       98.62      3.94 o 
   2 -10   3       85.29       87.35      3.26 o 
   3 -10   3       98.78       90.85      7.01 o 
   4 -10   3      196.08      212.01     14.76 o 
   5 -10   3       28.11       25.88      4.86 o 
   6 -10   3        5.03        4.19      2.90 o 
   7 -10   3        6.36        7.78      3.54 o 
  -8  -9   3       21.52       23.57      5.18 o 
  -7  -9   3       24.63       27.17      5.05 o 
  -6  -9   3      152.59      180.74     10.04 o 
  -5  -9   3       17.87       14.25      3.52 o 
  -4  -9   3       13.85       11.27      2.85 o 
  -3  -9   3        7.37        7.53      2.23 o 
  -2  -9   3       62.85       65.36      3.37 o 
  -1  -9   3        4.27        3.08      0.98 o 
   0  -9   3      174.38      197.46     10.07 o 
   1  -9   3      124.23      114.65      4.10 o 
   2  -9   3      178.41      173.20      5.26 o 
   3  -9   3       52.05       46.75      2.37 o 
   4  -9   3       37.54       36.34      3.28 o 
   5  -9   3       32.13       26.09      4.78 o 
   6  -9   3       14.33        9.32      3.22 o 
   7  -9   3        1.88       -0.86      2.23 o 
  -8  -8   3       26.37       29.31      5.58 o 
  -7  -8   3       12.62       14.12      4.05 o 
  -6  -8   3       33.99       38.33      5.15 o 
  -5  -8   3       18.69       19.09      3.68 o 
  -4  -8   3      134.54      132.88      7.27 o 
  -3  -8   3       53.32       53.90      4.00 o 
  -2  -8   3      244.80      273.96      5.57 o 
  -1  -8   3        3.30        3.37      1.00 o 
   0  -8   3      119.47      128.56      3.62 o 
   1  -8   3      201.33      207.93      5.56 o 
   2  -8   3      448.99      456.17      8.32 o 
   3  -8   3      134.96      136.92     10.75 o 
   4  -8   3      116.21      111.02      4.86 o 
   5  -8   3       10.68       14.17      3.57 o 
   6  -8   3       12.41       15.62      3.97 o 
   7  -8   3        2.48        1.99      2.28 o 
   8  -8   3        0.27       -2.21      1.48 o 
  -8  -7   3       29.80       27.86      5.26 o 
  -7  -7   3       12.80       13.74      3.79 o 
  -6  -7   3       23.64       26.01      4.43 o 
  -5  -7   3        2.54        0.72      1.74 o 
  -4  -7   3       53.31       53.29      4.46 o 
  -3  -7   3       89.91       81.63      4.86 o 
  -2  -7   3      382.64      424.04      7.27 o 
  -1  -7   3      305.24      318.79      8.90 o 
   0  -7   3     1791.14     1875.55     29.19 o 
   1  -7   3      404.06      436.47      8.77 o 
   2  -7   3        3.75        3.07      1.47 o 
   3  -7   3       99.67       93.10      3.05 o 
   4  -7   3      193.91      202.86      5.81 o 
   5  -7   3       61.12       58.71      5.48 o 
   6  -7   3       19.32       14.01      3.68 o 
   7  -7   3        2.40        0.72      2.42 o 
   8  -7   3        5.45        9.48      3.41 o 
  -8  -6   3       10.37        5.80      3.09 o 
  -7  -6   3        1.36        1.96      2.58 o 
  -6  -6   3       60.70       60.86      5.64 o 
  -5  -6   3      106.29      105.58      6.74 o 
  -4  -6   3      446.11      458.85     14.76 o 
  -3  -6   3      537.25      571.55     15.95 o 
  -2  -6   3      887.05      918.79     12.86 o 
  -1  -6   3      190.34      194.64      5.02 o 
   0  -6   3       59.12       63.49      2.18 o 
   1  -6   3      288.43      310.20      7.34 o 
   2  -6   3        6.04        3.19      0.86 o 
   3  -6   3      141.28      145.58      3.81 o 
   4  -6   3       17.37       16.78      3.77 o 
   5  -6   3       14.93       12.00      3.01 o 
   6  -6   3       10.02        8.91      3.06 o 
   7  -6   3       11.23       12.56      3.76 o 
   8  -6   3        2.81        5.40      2.98 o 
  -8  -5   3       18.40       19.65      4.46 o 
  -7  -5   3       10.25        6.79      2.93 o 
  -6  -5   3       90.28       97.26      6.95 o 
  -5  -5   3       57.18       49.26      4.59 o 
  -4  -5   3      404.94      417.92     13.45 o 
  -3  -5   3      808.62      799.57     20.83 o 
  -2  -5   3      389.84      405.67      6.50 o 
  -1  -5   3      650.56      687.02     12.30 o 
   0  -5   3     1035.18     1019.22     15.33 o 
   1  -5   3      312.34      301.95      7.01 o 
   2  -5   3      214.62      216.81      5.50 o 
   3  -5   3      153.04      152.17      3.86 o 
   4  -5   3       34.42       31.95      2.87 o 
   5  -5   3        3.82        1.83      1.09 o 
   6  -5   3        6.63        7.41      2.79 o 
   7  -5   3       19.64       16.97      3.81 o 
   8  -5   3        5.84        1.83      2.66 o 
  -9  -4   3        5.34        0.67      1.50 o 
  -8  -4   3        8.02        7.52      3.28 o 
  -7  -4   3        3.50        4.11      2.31 o 
  -6  -4   3       83.20       87.03      6.39 o 
  -5  -4   3       78.87       86.22      5.77 o 
  -4  -4   3       13.97       13.34      2.60 o 
  -3  -4   3      179.63      190.84      7.33 o 
  -2  -4   3      706.97      703.55     12.73 o 
  -1  -4   3      535.90      552.49     10.85 o 
   0  -4   3     1437.20     1361.26     18.01 o 
   1  -4   3     1093.23     1103.39     19.57 o 
   2  -4   3       30.82       34.42      1.98 o 
   3  -4   3      112.77      103.44      3.64 o 
   4  -4   3      124.25      123.52      4.20 o 
   5  -4   3       68.38       56.33      3.01 o 
   6  -4   3       23.69       20.40      3.92 o 
   7  -4   3       19.08       15.57      3.81 o 
   8  -4   3        2.68        1.85      2.68 o 
  -9  -3   3        3.04        4.11      2.47 o 
  -8  -3   3       18.19       20.32      4.35 o 
  -7  -3   3        0.60        0.19      1.96 o 
  -6  -3   3        3.33        4.64      2.36 o 
  -5  -3   3        9.30        6.34      2.15 o 
  -4  -3   3      612.44      611.65     17.29 o 
  -3  -3   3      821.31      861.55     21.07 o 
  -2  -3   3       14.27       13.02      1.83 o 
  -1  -3   3      136.41      137.90      3.66 o 
   0  -3   3      495.00      494.79      7.64 o 
   1  -3   3     2249.30     2234.07     34.77 o 
   2  -3   3      248.42      257.99      5.02 o 
   3  -3   3     2247.45     2333.47     36.43 o 
   4  -3   3       47.49       52.55      2.68 o 
   5  -3   3       21.39       22.52      2.19 o 
   6  -3   3       17.64       14.85      3.36 o 
   7  -3   3       31.48       24.72      4.40 o 
   8  -3   3       19.35       21.53      4.56 o 
  -9  -2   3        1.93        1.32      2.50 o 
  -8  -2   3       24.28       22.79      4.56 o 
  -7  -2   3        9.89        9.50      2.98 o 
  -6  -2   3        1.01        2.58      2.04 o 
  -5  -2   3       19.65       17.63      1.62 o 
  -4  -2   3       20.92       19.48      1.50 o 
  -3  -2   3      269.90      258.30      8.83 o 
  -2  -2   3      316.31      299.97      6.41 o 
  -1  -2   3      234.32      213.84      5.73 o 
   0  -2   3      264.61      247.31      4.21 o 
   1  -2   3     1019.38      945.15     15.88 o 
   2  -2   3      225.64      223.24      5.39 o 
   3  -2   3      676.34      680.18     12.57 o 
   4  -2   3      203.86      212.67      5.76 o 
   5  -2   3      442.91      427.43      9.65 o 
   6  -2   3      150.88      153.77      5.40 o 
   7  -2   3       16.92       19.11      3.70 o 
   8  -2   3       18.09       19.44      4.11 o 
  -9  -1   3        0.38        1.05      2.17 o 
  -8  -1   3        4.48        3.49      2.39 o 
  -7  -1   3        7.51        2.95      2.15 o 
  -6  -1   3       31.37       26.39      3.95 o 
  -5  -1   3      222.49      225.10      5.76 o 
  -4  -1   3      169.13      162.81      4.35 o 
  -3  -1   3      485.54      489.67      9.09 o 
  -2  -1   3      928.24      970.23     28.97 o 
  -1  -1   3     1063.04     1039.24     12.79 o 
   0  -1   3       84.15       82.75      2.02 o 
   1  -1   3      117.11      112.24      4.56 o 
   2  -1   3      644.60      685.48     12.13 o 
   3  -1   3      404.37      388.00      8.11 o 
   4  -1   3     1564.27     1556.51     37.42 o 
   5  -1   3       38.78       34.41      2.45 o 
   6  -1   3       13.44       16.00      3.17 o 
   7  -1   3       17.24       19.17      3.97 o 
   8  -1   3        0.35       -1.96      1.66 o 
  -9   0   3        1.76        0.89      1.96 o 
  -8   0   3       13.09       14.63      3.73 o 
  -7   0   3        3.94        2.20      1.96 o 
  -6   0   3       18.63       17.67      1.91 o 
  -5   0   3        4.21        4.76      1.09 o 
  -4   0   3       19.06       23.45      1.72 o 
  -3   0   3      435.42      411.67      7.92 o 
  -2   0   3      331.01      361.14      6.88 o 
  -1   0   3      366.16      377.33      6.48 o 
   0   0   3      376.81      368.82     12.50 o 
   1   0   3     1449.55     1532.85     34.07 o 
   3   0   3      305.78      308.61      9.50 o 
   4   0   3       11.95       10.62      1.49 o 
   5   0   3        0.23       -0.21      1.26 o 
   6   0   3      107.73       97.39      4.27 o 
   7   0   3        0.45        1.11      1.14 o 
   8   0   3        4.64        4.91      2.71 o 
  -9   1   3        0.38        0.59      2.42 o 
  -8   1   3        4.47        5.21      2.39 o 
  -7   1   3        7.49        7.25      2.74 o 
  -6   1   3       31.35       28.97      2.28 o 
  -5   1   3      222.44      217.83      5.86 o 
  -4   1   3      169.16      160.65      4.51 o 
  -3   1   3      485.05      504.71     10.86 o 
  -2   1   3      927.49      946.57     11.19 o 
  -1   1   3     1063.56     1013.22     22.66 o 
   0   1   3       84.00       83.27      3.57 o 
   1   1   3      117.49      126.44      4.86 o 
   2   1   3      644.78      687.05     11.84 o 
   3   1   3      404.33      386.71      7.93 o 
   4   1   3     1563.46     1565.31     38.07 o 
   5   1   3       38.87       32.99      3.28 o 
   6   1   3       13.44       18.01      3.11 o 
   7   1   3       17.25       18.93      3.44 o 
  -9   2   3        1.94        2.71      2.34 o 
  -8   2   3       24.26       29.85      4.78 o 
  -7   2   3        9.88       10.26      1.83 o 
  -6   2   3        1.02        1.73      1.38 o 
  -5   2   3       19.70       22.22      2.01 o 
  -4   2   3       20.92       18.31      1.71 o 
  -3   2   3      270.00      267.89      4.52 o 
  -2   2   3      316.48      308.89      5.41 o 
  -1   2   3      234.21      217.87      4.57 o 
   0   2   3      264.58      260.93      7.38 o 
   1   2   3     1019.51      950.14     22.15 o 
   2   2   3      225.75      221.88      5.85 o 
   3   2   3      676.63      699.03     16.04 o 
   4   2   3      203.91      222.63     17.52 o 
   5   2   3      443.05      436.30     16.23 o 
   6   2   3      150.88      149.88      5.31 o 
   7   2   3       16.90       21.80      4.66 o 
  -9   3   3        3.04        3.76      2.50 o 
  -8   3   3       18.18       23.35      4.27 o 
  -7   3   3        0.60        1.24      1.08 o 
  -6   3   3        3.34        5.30      1.35 o 
  -5   3   3        9.32        7.67      1.43 o 
  -4   3   3      612.47      616.15     11.71 o 
  -3   3   3      822.09      854.78     11.73 o 
  -2   3   3       14.35       13.05      1.80 o 
  -1   3   3      136.32      138.12      3.20 o 
   0   3   3      494.35      484.11     12.35 o 
   1   3   3     2247.85     2257.57     48.83 o 
   2   3   3      248.25      267.88      5.40 o 
   3   3   3     2247.80     2377.58     59.15 o 
   4   3   3       47.57       48.45      3.28 o 
   5   3   3       21.37       26.02      2.54 o 
   6   3   3       17.63       15.66      2.15 o 
   7   3   3       31.51       29.45      4.30 o 
   8   3   3       19.36       25.66      4.38 o 
  -9   4   3        5.33        8.46      3.22 o 
  -8   4   3        8.02       14.79      3.30 o 
  -7   4   3        3.51        5.50      1.57 o 
  -6   4   3       83.11       77.34      3.70 o 
  -5   4   3       78.81       68.94      3.20 o 
  -4   4   3       13.98       11.20      1.69 o 
  -3   4   3      179.67      178.11      6.25 o 
  -2   4   3      707.48      700.04      9.71 o 
  -1   4   3      535.85      557.37      8.66 o 
   1   4   3     1093.21     1088.12     25.56 o 
   2   4   3       30.76       33.21      1.50 o 
   3   4   3      112.74      107.36      3.21 o 
   4   4   3      124.20      118.47      3.82 o 
   5   4   3       68.43       62.84      3.05 o 
   6   4   3       23.71       23.27      3.68 o 
   7   4   3       19.12       18.90      3.65 o 
   8   4   3        2.69        6.12      2.85 o 
  -8   5   3       18.42       21.26      2.70 o 
  -7   5   3       10.24        8.97      2.63 o 
  -6   5   3       90.37       92.22      4.11 o 
  -5   5   3       57.17       49.87      2.80 o 
  -4   5   3      404.90      408.93     10.64 o 
  -3   5   3      807.85      848.53     14.74 o 
  -2   5   3      389.45      409.01      6.25 o 
  -1   5   3      650.43      699.49     11.81 o 
   1   5   3      312.63      306.65      9.15 o 
   2   5   3      214.82      206.89      7.57 o 
   3   5   3      152.86      164.61      3.96 o 
   4   5   3       34.50       31.58      1.97 o 
   5   5   3        3.80        1.74      1.61 o 
   6   5   3        6.64        4.62      2.25 o 
   7   5   3       19.63       16.86      3.65 o 
   8   5   3        5.84        8.78      3.09 o 
  -8   6   3       10.38       12.49      2.17 o 
  -7   6   3        1.36        1.97      1.15 o 
  -6   6   3       60.64       62.16      3.44 o 
  -5   6   3      106.15      102.46      6.62 o 
  -4   6   3      446.29      486.03     11.25 o 
  -3   6   3      537.11      568.64     10.98 o 
  -2   6   3      887.79      900.37     12.28 o 
  -1   6   3      190.37      197.30      4.51 o 
   1   6   3      288.23      306.51      9.34 o 
   2   6   3        6.07        3.14      1.37 o 
   3   6   3      141.45      142.09      3.44 o 
   4   6   3       17.40       19.78      3.03 o 
   5   6   3       14.95       16.11      3.14 o 
   6   6   3       10.02        8.56      2.74 o 
   7   6   3       11.21        9.42      3.19 o 
   8   6   3        2.82        2.20      2.25 o 
  -8   7   3       29.80       36.62      5.13 o 
  -7   7   3       12.80       13.92      2.19 o 
  -6   7   3       23.70       26.62      2.55 o 
  -5   7   3        2.55        0.89      0.93 o 
  -4   7   3       53.38       55.62      2.85 o 
  -3   7   3       89.86       85.65      3.32 o 
  -2   7   3      382.12      424.19      6.60 o 
  -1   7   3      305.25      324.48      6.57 o 
   0   7   3     1791.27     1902.27     29.60 o 
   1   7   3      404.65      429.89     12.35 o 
   2   7   3        3.76        2.76      1.40 o 
   3   7   3       99.83       96.69      5.34 o 
   4   7   3      194.00      200.69      8.72 o 
   5   7   3       61.06       52.91      4.70 o 
   6   7   3       19.35       19.25      3.76 o 
   7   7   3        2.40        0.32      1.99 o 
   8   7   3        5.44        6.90      3.30 o 
  -8   8   3       26.33       23.27      4.56 o 
  -7   8   3       12.62       13.58      3.52 o 
  -6   8   3       33.98       32.54      4.32 o 
  -5   8   3       18.71       20.51      3.41 o 
  -4   8   3      134.55      146.71      7.06 o 
  -3   8   3       53.33       55.62      4.05 o 
  -2   8   3      245.06      273.03      7.03 o 
  -1   8   3        3.30        1.95      0.72 o 
   0   8   3      119.38      131.02      3.78 o 
   1   8   3      201.39      213.17      7.60 o 
   2   8   3      448.67      460.55     13.72 o 
   3   8   3      135.09      149.20      6.90 o 
   4   8   3      116.21      102.22      6.25 o 
   5   8   3       10.70       10.01      2.76 o 
   6   8   3       12.42        7.95      2.71 o 
   7   8   3        2.48        1.45      2.17 o 
   8   8   3        0.27        2.12      2.23 o 
  -8   9   3       21.52       22.98      4.43 o 
  -7   9   3       24.63       28.11      4.67 o 
  -6   9   3      152.52      161.82      5.84 o 
  -5   9   3       17.86       17.99      2.40 o 
  -4   9   3       13.86       13.93      1.82 o 
  -3   9   3        7.37        6.18      1.25 o 
  -2   9   3       62.73       67.44      4.85 o 
  -1   9   3        4.23        2.65      0.81 o 
   0   9   3      174.66      196.97      5.05 o 
   1   9   3      124.41      118.92      5.48 o 
   2   9   3      178.31      166.30      7.27 o 
   3   9   3       52.15       50.66      4.16 o 
   4   9   3       37.49       37.64      4.30 o 
   5   9   3       32.19       30.66      4.24 o 
   6   9   3       14.33       16.86      3.79 o 
   7   9   3        1.89        0.43      2.01 o 
  -7  10   3        2.77        5.64      2.58 o 
  -6  10   3       44.18       48.21      5.45 o 
  -5  10   3       34.60       35.72      2.89 o 
  -4  10   3       73.94       83.92      5.23 o 
  -3  10   3       45.03       43.19      3.87 o 
  -2  10   3      233.00      219.96      8.83 o 
  -1  10   3       74.91       74.73      3.18 o 
   0  10   3       72.73       70.01      2.83 o 
   1  10   3      102.05      103.32      5.23 o 
   2  10   3       85.26       85.85      5.15 o 
   3  10   3       98.71       92.43      5.74 o 
   4  10   3      196.05      193.50      9.23 o 
   5  10   3       28.12       29.07      4.32 o 
   6  10   3        5.03        2.82      2.25 o 
   7  10   3        6.37       10.42      3.44 o 
  -7  11   3        6.14        4.13      2.36 o 
  -6  11   3        3.03        3.89      2.31 o 
  -5  11   3       12.80       12.75      3.14 o 
  -4  11   3      264.96      267.34     10.98 o 
  -3  11   3      154.10      158.38      7.68 o 
  -2  11   3        0.56       -0.51      1.02 o 
  -1  11   3       41.73       39.48      2.14 o 
   0  11   3        3.70        2.25      0.82 o 
   1  11   3      146.68      140.64      6.39 o 
   2  11   3       69.52       64.91      4.59 o 
   3  11   3      365.79      384.60     13.37 o 
   4  11   3       39.96       40.45      4.75 o 
   5  11   3       37.13       41.13      5.07 o 
   6  11   3        0.66        2.68      2.15 o 
   7  11   3        4.90        5.96      2.68 o 
  -7  12   3        7.87        7.30      3.25 o 
  -6  12   3        6.92        7.89      3.06 o 
  -5  12   3       76.50       73.18      5.91 o 
  -4  12   3        2.19        4.99      2.36 o 
  -3  12   3       11.86       14.01      2.98 o 
  -2  12   3       31.09       30.41      3.70 o 
  -1  12   3      181.23      163.64      7.33 o 
   0  12   3      381.90      404.36      8.91 o 
   1  12   3      627.84      630.55     17.88 o 
   2  12   3      174.14      184.93      8.24 o 
   3  12   3       66.87       72.35      5.34 o 
   4  12   3       54.19       57.96      5.18 o 
   5  12   3        4.66        3.25      2.36 o 
   6  12   3        1.74       -0.35      1.83 o 
   7  12   3        2.62        5.32      3.11 o 
  -6  13   3        3.83        2.47      2.15 o 
  -5  13   3       20.02       22.15      4.27 o 
  -4  13   3       21.02       23.86      4.05 o 
  -3  13   3      105.75       92.40      6.12 o 
  -2  13   3      191.62      198.54      8.89 o 
  -1  13   3      166.68      171.83      7.73 o 
   0  13   3      119.71      124.27      8.38 o 
   1  13   3      122.37      136.64      6.66 o 
   2  13   3        5.09        1.93      1.61 o 
   3  13   3      189.11      192.48      9.29 o 
   4  13   3       30.22       30.82      4.59 o 
   5  13   3       38.01       41.50      5.21 o 
   6  13   3        7.51       12.32      3.76 o 
  -6  14   3        5.32        6.28      2.87 o 
  -5  14   3        0.41        0.67      1.91 o 
  -4  14   3       29.83       35.19      4.83 o 
  -3  14   3        5.10        6.23      2.47 o 
  -2  14   3       49.99       49.61      4.43 o 
  -1  14   3        5.40        1.56      1.34 o 
   0  14   3        4.52        0.59      0.83 o 
   1  14   3        2.65        0.35      0.83 o 
   2  14   3       66.80       69.74      5.21 o 
   3  14   3       54.36       57.31      5.13 o 
   4  14   3       35.26       45.88      5.48 o 
   5  14   3       27.90       32.86      4.94 o 
  -6  15   3        0.43        0.11      1.53 o 
  -5  15   3        8.19        6.98      3.03 o 
  -4  15   3       31.64       29.88      4.62 o 
  -3  15   3       15.68       19.49      3.65 o 
  -2  15   3       42.27       41.56      4.67 o 
  -1  15   3      151.71      155.03      7.76 o 
   1  15   3        2.71       -0.64      0.48 o 
   2  15   3       13.28       12.91      3.01 o 
   3  15   3       25.04       28.56      4.32 o 
   4  15   3        9.18       14.20      3.65 o 
   5  15   3       22.44       23.03      4.43 o 
  -5  16   3        5.81        8.64      3.25 o 
  -4  16   3        0.62       -1.32      1.42 o 
  -3  16   3       15.07       18.93      3.79 o 
  -2  16   3       26.84       29.77      4.19 o 
  -1  16   3        5.83        5.74      2.15 o 
   0  16   3       19.60       11.84      2.63 o 
   2  16   3        6.89        4.91      2.25 o 
   3  16   3       10.70       15.25      3.54 o 
   4  16   3        3.24        2.52      2.12 o 
   5  16   3        2.32        1.53      2.07 o 
  -4  17   3        6.10       14.60      3.92 o 
  -3  17   3       21.46       24.80      4.32 o 
  -2  17   3        4.00        8.32      2.60 o 
  -1  17   3        7.57        8.59      2.50 o 
   2  17   3        0.21       -1.10      1.05 o 
   3  17   3        7.68        9.07      2.93 o 
   4  17   3        3.25        6.58      2.87 o 
  -3  18   3        4.59        3.30      2.31 o 
  -2  18   3        1.81        1.02      1.56 o 
  -1  18   3        3.98        3.60      1.83 o 
   2  18   3        1.26        0.83      1.61 o 
   3  18   3        2.57        2.34      2.07 o 
  -2  19   3        4.59        7.11      2.74 o 
  -1 -19   4        0.41        1.15      2.90 o 
   0 -19   4        1.94        1.13      2.76 o 
   1 -19   4        0.64       -0.91      1.88 o 
  -3 -18   4        5.60       -0.48      2.25 o 
  -2 -18   4        3.39        7.33      3.30 o 
  -1 -18   4        1.56        1.93      2.87 o 
   0 -18   4        3.56        7.17      3.38 o 
   1 -18   4        1.02        1.84      2.04 o 
   2 -18   4        5.94        7.08      2.27 o 
   3 -18   4        3.08        2.27      1.81 o 
  -4 -17   4        3.46       -0.99      2.12 o 
  -3 -17   4        9.92        7.62      4.00 o 
  -2 -17   4        2.13        1.50      2.93 o 
  -1 -17   4        8.78        7.68      3.44 o 
   0 -17   4        4.90       10.07      3.81 o 
   1 -17   4        1.26        2.36      1.63 o 
   2 -17   4        5.07        4.57      1.90 o 
   3 -17   4        2.10        2.70      1.78 o 
   4 -17   4        1.79        3.73      3.01 o 
  -5 -16   4        1.51       -2.58      1.72 o 
  -4 -16   4        2.78        1.61      2.82 o 
  -3 -16   4        1.88        0.46      2.44 o 
  -2 -16   4        0.83        0.72      2.04 o 
  -1 -16   4        2.94        3.03      2.55 o 
   0 -16   4       12.93       11.06      3.89 o 
   1 -16   4       13.19       11.80      2.58 o 
   2 -16   4        6.31        7.12      2.22 o 
   3 -16   4       38.57       43.68      4.39 o 
   4 -16   4        6.65        2.28      2.16 o 
  -5 -15   4        1.61        3.93      1.92 o 
  -4 -15   4        8.52        6.85      3.49 o 
  -3 -15   4        9.09        4.64      3.30 o 
  -2 -15   4       26.94       17.85      4.94 o 
  -1 -15   4        2.57        6.39      3.01 o 
   0 -15   4       27.64       39.01      6.36 o 
   1 -15   4       61.06       60.86      3.67 o 
   2 -15   4        1.92        1.95      1.50 o 
   3 -15   4        0.92        2.34      1.77 o 
   4 -15   4        1.94        3.58      1.82 o 
   5 -15   4       12.23       14.87      4.40 o 
  -6 -14   4        2.20        7.13      2.60 o 
  -5 -14   4       20.86       21.54      3.37 o 
  -4 -14   4       17.77       13.94      2.73 o 
  -3 -14   4       77.83       60.05      7.78 o 
  -2 -14   4      137.49      119.75      9.72 o 
  -1 -14   4       46.45       37.56      6.12 o 
   0 -14   4      132.02      130.92      9.48 o 
   1 -14   4       14.58       15.63      2.60 o 
   2 -14   4       88.63       83.56      4.97 o 
   3 -14   4      104.85      107.53      5.76 o 
   4 -14   4       24.95       24.63      3.52 o 
   5 -14   4       17.25       21.15      4.89 o 
   6 -14   4        4.30        2.34      2.85 o 
  -6 -13   4       23.99       26.55      5.88 o 
  -5 -13   4       24.09       24.71      3.48 o 
  -4 -13   4       16.68       14.44      2.61 o 
  -3 -13   4       22.19       22.93      5.34 o 
  -2 -13   4        2.97        2.95      2.66 o 
  -1 -13   4       25.23       23.65      5.05 o 
   0 -13   4      699.96      749.80     25.72 o 
   1 -13   4      150.14      158.48      8.55 o 
   2 -13   4      217.90      221.24      8.10 o 
   3 -13   4       93.03      122.39     21.73 o 
   4 -13   4       40.02       36.17      3.81 o 
   5 -13   4       12.54       16.37      2.87 o 
   6 -13   4        7.71       10.28      3.70 o 
  -7 -12   4        2.68        2.31      2.93 o 
  -6 -12   4       27.43       26.17      4.20 o 
  -5 -12   4       11.88       10.57      2.51 o 
  -4 -12   4       46.65       50.59      4.08 o 
  -3 -12   4       69.89       68.97      4.19 o 
  -2 -12   4      159.08      148.76      5.57 o 
  -1 -12   4       80.05       80.35      7.14 o 
   0 -12   4       44.41       42.41      5.77 o 
   1 -12   4      198.77      196.98      6.36 o 
   2 -12   4      357.75      378.44      8.32 o 
   3 -12   4       36.34       33.68      3.58 o 
   4 -12   4       21.90       21.91      3.06 o 
   5 -12   4       17.99       19.78      2.99 o 
   6 -12   4        2.63        2.34      2.76 o 
  -7 -11   4        0.68        0.13      1.93 o 
  -6 -11   4        7.49       12.00      3.52 o 
  -5 -11   4       28.28       27.42      3.44 o 
  -4 -11   4        8.26        7.16      1.98 o 
  -3 -11   4       77.78       73.72      5.19 o 
  -2 -11   4      189.45      195.00     10.16 o 
  -1 -11   4        1.11        0.38      2.04 o 
   0 -11   4      186.06      190.81     10.50 o 
   1 -11   4       27.66       24.03      7.96 o 
   2 -11   4      340.39      372.24      8.06 o 
   3 -11   4        0.59       -0.21      1.25 o 
   4 -11   4      177.07      186.46     10.66 o 
   5 -11   4       10.58       16.99      4.27 o 
   6 -11   4       22.35       23.84      5.26 o 
   7 -11   4        5.05        1.37      2.07 o 
  -7 -10   4        3.94        7.41      3.14 o 
  -6 -10   4       11.13       10.42      3.38 o 
  -5 -10   4       87.91       95.22      6.71 o 
  -4 -10   4      196.81      200.01      7.25 o 
  -3 -10   4      202.99      188.29      6.46 o 
  -2 -10   4      105.21      103.11      4.32 o 
  -1 -10   4        4.02        3.77      1.11 o 
   0 -10   4      110.47      108.87      6.36 o 
   1 -10   4      100.84      103.67      4.18 o 
   2 -10   4      161.60      158.33      4.73 o 
   3 -10   4        2.72        3.55      1.08 o 
   4 -10   4       13.97       16.05      2.66 o 
   5 -10   4        8.09        9.91      3.49 o 
   6 -10   4        9.64       12.51      4.03 o 
   7 -10   4        2.29       -0.43      2.36 o 
  -8  -9   4        2.85        4.56      2.95 o 
  -7  -9   4       11.52        6.36      3.06 o 
  -6  -9   4       22.40       22.23      4.48 o 
  -5  -9   4      113.35      130.22      7.92 o 
  -4  -9   4       42.79       41.00      3.46 o 
  -3  -9   4        2.91        2.78      1.20 o 
  -2  -9   4       99.19       89.40      5.06 o 
  -1  -9   4        1.40        0.20      0.74 o 
   0  -9   4       33.68       34.59      1.85 o 
   1  -9   4       36.42       40.95      7.41 o 
   2  -9   4      121.36      116.49      4.60 o 
   3  -9   4       21.72       21.07      1.91 o 
   4  -9   4      179.71      177.48      6.77 o 
   5  -9   4        8.47        6.58      2.85 o 
   6  -9   4       22.29       24.56      4.94 o 
   7  -9   4        1.00        0.43      2.39 o 
  -8  -8   4        3.63        0.89      2.34 o 
  -7  -8   4        0.72        1.42      2.39 o 
  -6  -8   4        1.82        2.60      2.58 o 
  -5  -8   4       15.96       17.10      3.52 o 
  -4  -8   4       52.70       52.04      3.61 o 
  -3  -8   4       34.40       32.47      2.75 o 
  -2  -8   4      137.03      132.69      4.69 o 
  -1  -8   4        3.42        2.88      1.50 o 
   0  -8   4      409.36      473.75      8.57 o 
   1  -8   4       52.73       50.23      6.42 o 
   2  -8   4      178.83      194.82      6.55 o 
   3  -8   4       22.25       17.34      1.72 o 
   4  -8   4        5.58        6.57      1.63 o 
   5  -8   4        0.24       -0.81      1.88 o 
   6  -8   4        3.27        1.61      2.31 o 
   7  -8   4        0.74        0.99      2.34 o 
  -8  -7   4       12.10       13.69      4.16 o 
  -7  -7   4        6.86       11.57      3.73 o 
  -6  -7   4       67.25       65.61      5.85 o 
  -5  -7   4       19.93       16.72      3.49 o 
  -4  -7   4       15.98       11.30      2.04 o 
  -3  -7   4       96.84       89.60      4.01 o 
  -2  -7   4      193.27      208.03     10.19 o 
  -1  -7   4       36.48       36.88      2.20 o 
   0  -7   4       43.71       42.21      3.10 o 
   1  -7   4       11.90       13.95      1.86 o 
   2  -7   4       56.80       56.33      6.30 o 
   3  -7   4       51.22       54.01      2.49 o 
   4  -7   4        1.82        2.07      1.05 o 
   5  -7   4        6.82        8.24      2.98 o 
   6  -7   4       23.91       18.82      4.21 o 
   7  -7   4        6.32        3.81      2.60 o 
   8  -7   4        2.55        4.94      2.87 o 
  -8  -6   4       39.38       36.27      5.99 o 
  -7  -6   4        1.90        2.79      2.36 o 
  -6  -6   4       11.06       11.25      3.22 o 
  -5  -6   4        2.41        1.29      1.66 o 
  -4  -6   4       85.74       94.12      5.66 o 
  -3  -6   4      270.20      276.31      7.35 o 
  -2  -6   4      198.95      214.04      9.34 o 
  -1  -6   4        1.96        1.05      1.13 o 
   0  -6   4      234.67      269.74      7.36 o 
   1  -6   4      175.93      173.57     14.28 o 
   2  -6   4      244.47      277.14      7.05 o 
   3  -6   4       33.91       37.24      2.13 o 
   4  -6   4       93.82       93.20      3.93 o 
   5  -6   4        4.10        2.04      1.91 o 
   6  -6   4       62.40       49.10      5.99 o 
   7  -6   4        6.51       10.98      3.54 o 
   8  -6   4        0.89        1.32      2.01 o 
  -8  -5   4       60.08       62.74      7.03 o 
  -7  -5   4       23.15       19.65      4.38 o 
  -6  -5   4      264.39      301.65     12.54 o 
  -5  -5   4        3.43        1.80      1.74 o 
  -4  -5   4       32.35       30.07      3.60 o 
  -3  -5   4       79.83       87.56      3.72 o 
  -2  -5   4      291.44      292.04      7.11 o 
  -1  -5   4      141.93      141.99      4.10 o 
   0  -5   4     1571.18     1677.84     20.74 o 
   1  -5   4      139.40      139.36      4.55 o 
   2  -5   4      462.58      525.80     10.93 o 
   3  -5   4      115.72      112.80      4.16 o 
   4  -5   4       73.30       77.02      3.53 o 
   5  -5   4        9.05        9.26      1.72 o 
   6  -5   4       41.45       40.94      5.37 o 
   7  -5   4       13.30       11.14      3.65 o 
   8  -5   4       34.40       37.53      5.80 o 
  -8  -4   4       12.38        9.05      3.22 o 
  -7  -4   4       15.34       13.29      3.62 o 
  -6  -4   4      309.67      337.92     13.29 o 
  -5  -4   4      304.50      296.31     11.54 o 
  -4  -4   4      463.82      475.10     14.68 o 
  -3  -4   4      170.36      178.03      7.17 o 
  -2  -4   4      275.88      283.27      6.72 o 
  -1  -4   4      158.53      159.87      4.11 o 
   0  -4   4      417.98      387.07      6.37 o 
   1  -4   4      476.79      478.28      9.90 o 
   2  -4   4      593.74      600.73     11.86 o 
   3  -4   4       77.40       74.50      3.27 o 
   4  -4   4       39.03       36.03      2.50 o 
   5  -4   4       34.27       30.36      2.56 o 
   6  -4   4        2.12        6.01      2.28 o 
   7  -4   4       42.61       46.25      5.93 o 
   8  -4   4        4.73        6.28      3.17 o 
  -8  -3   4       20.90       20.99      4.62 o 
  -7  -3   4       61.05       66.09      6.04 o 
  -6  -3   4      179.04      175.11      8.97 o 
  -5  -3   4      280.52      258.03     10.55 o 
  -4  -3   4      397.39      364.31     12.11 o 
  -3  -3   4      332.90      335.28     10.29 o 
  -2  -3   4      269.85      289.57      8.83 o 
  -1  -3   4      115.56      114.95      2.83 o 
   0  -3   4      883.65      845.98     12.25 o 
   1  -3   4       49.52       40.16      2.24 o 
   2  -3   4     1127.90     1207.76     28.70 o 
   3  -3   4       11.38        8.71      1.42 o 
   4  -3   4      119.58      118.04      4.32 o 
   5  -3   4       47.03       49.83      3.04 o 
   6  -3   4       27.03       33.98      2.88 o 
   7  -3   4       15.68        9.80      3.14 o 
   8  -3   4       33.05       42.95      5.77 o 
  -9  -2   4        0.24        1.74      1.88 o 
  -8  -2   4        3.43        6.66      2.93 o 
  -7  -2   4       16.14       21.05      3.97 o 
  -6  -2   4       55.87       53.47      5.05 o 
  -5  -2   4      112.00      115.28      3.84 o 
  -4  -2   4      890.68      944.53     23.89 o 
  -3  -2   4     1595.00     1676.72     34.71 o 
  -2  -2   4      562.96      592.28     10.86 o 
  -1  -2   4       24.63       26.04      3.67 o 
   0  -2   4     1724.16     1737.60     22.03 o 
   1  -2   4      223.43      211.05      5.39 o 
   2  -2   4      114.79      112.10      5.13 o 
   3  -2   4       22.62       18.42      1.88 o 
   4  -2   4      101.48      113.93      4.17 o 
   5  -2   4       90.37       94.14      4.03 o 
   6  -2   4      304.52      313.53     10.94 o 
   7  -2   4        9.12        4.94      2.55 o 
   8  -2   4       18.82       15.01      3.95 o 
  -9  -1   4        0.04        0.40      2.28 o 
  -8  -1   4       11.95       11.11      3.30 o 
  -7  -1   4        4.23        3.06      2.44 o 
  -6  -1   4       57.39       58.41      5.02 o 
  -5  -1   4       62.99       66.26      7.53 o 
  -4  -1   4      131.28      134.06      3.32 o 
  -3  -1   4      566.85      557.13     16.54 o 
  -2  -1   4      219.43      221.62      4.79 o 
  -1  -1   4      240.87      220.53     10.39 o 
   0  -1   4      550.18      532.14      7.82 o 
   1  -1   4      125.28      121.20      5.13 o 
   2  -1   4      268.82      241.52      8.16 o 
   3  -1   4       83.95       84.82      3.37 o 
   4  -1   4      596.31      588.92     11.92 o 
   5  -1   4      226.16      227.12      6.59 o 
   6  -1   4       58.63       53.23      3.30 o 
   7  -1   4        7.79        5.05      2.36 o 
   8  -1   4        2.72       -0.05      1.85 o 
  -9   0   4        3.47        1.32      2.34 o 
  -8   0   4        3.23        3.57      2.50 o 
  -7   0   4        0.80       -0.03      1.88 o 
  -6   0   4        0.89       -0.20      0.76 o 
  -5   0   4       98.32       96.52      3.64 o 
  -4   0   4       47.31       46.23      2.26 o 
  -3   0   4       44.84       40.42      2.07 o 
  -2   0   4       28.50       22.11      3.31 o 
  -1   0   4      369.34      358.70      5.74 o 
   0   0   4     1891.50     1871.20     28.51 o 
   1   0   4      643.61      694.76     17.58 o 
   2   0   4       44.30       40.00      3.09 o 
   5   0   4       73.64       46.52      4.00 o 
   6   0   4        2.67        2.25      1.26 o 
   7   0   4        3.36        4.00      1.58 o 
  -9   1   4        0.03        0.75      2.28 o 
  -8   1   4       11.98       13.23      3.54 o 
  -7   1   4        4.22        8.91      2.82 o 
  -6   1   4       57.42       54.38      4.21 o 
  -5   1   4       63.02       61.92      2.97 o 
  -4   1   4      131.42      137.12      3.17 o 
  -3   1   4      566.88      562.24      6.95 o 
  -2   1   4      219.16      219.64      5.18 o 
  -1   1   4      240.91      225.74      5.03 o 
   0   1   4      550.29      522.88     13.74 o 
   1   1   4      125.30      123.22      5.21 o 
   2   1   4      268.95      236.15      8.13 o 
   3   1   4       83.91       78.63      3.14 o 
   4   1   4      596.27      612.14     11.92 o 
   5   1   4      226.15      234.90      6.60 o 
   6   1   4       58.57       50.96      3.38 o 
   7   1   4        7.81        5.39      1.58 o 
  -9   2   4        0.24        3.06      2.31 o 
  -8   2   4        3.43        3.19      2.28 o 
  -7   2   4       16.15       16.83      3.62 o 
  -6   2   4       55.91       53.43      3.02 o 
  -5   2   4      112.03      109.83      4.09 o 
  -4   2   4      890.73      947.58     16.78 o 
  -3   2   4     1595.70     1661.83     20.31 o 
  -2   2   4      563.61      581.23      8.61 o 
  -1   2   4       24.66       23.19      2.20 o 
   0   2   4     1725.05     1757.70     38.76 o 
   1   2   4      223.58      214.70      7.33 o 
   2   2   4      114.80      115.78      5.37 o 
   3   2   4       22.61       21.71      1.79 o 
   4   2   4      101.66      105.09      3.89 o 
   5   2   4       90.42       99.26      3.99 o 
   6   2   4      304.36      325.22      8.53 o 
   7   2   4        9.13       12.03      3.06 o 
   8   2   4       18.82       26.44      4.54 o 
  -9   3   4        8.37       12.19      3.46 o 
  -8   3   4       20.91       23.17      4.30 o 
  -7   3   4       60.99       66.09      5.40 o 
  -6   3   4      178.91      170.83      7.18 o 
  -5   3   4      280.45      269.64     11.96 o 
  -4   3   4      397.36      374.84      6.48 o 
  -3   3   4      333.05      338.83      5.80 o 
  -2   3   4      269.61      292.75      5.10 o 
  -1   3   4      115.71      116.78      3.48 o 
   0   3   4      884.61      861.52     20.51 o 
   1   3   4       49.44       43.52      3.11 o 
   2   3   4     1128.15     1218.20     19.49 o 
   3   3   4       11.39        9.11      1.25 o 
   4   3   4      119.40      117.37      4.01 o 
   5   3   4       46.99       51.99      5.11 o 
   6   3   4       27.06       24.19      3.79 o 
   7   3   4       15.69        9.93      3.03 o 
   8   3   4       33.02       33.48      4.91 o 
  -8   4   4       12.38       13.77      3.49 o 
  -7   4   4       15.32       11.86      2.07 o 
  -6   4   4      309.76      318.56      8.36 o 
  -5   4   4      304.40      296.17      7.51 o 
  -4   4   4      464.02      486.91     10.09 o 
  -3   4   4      170.49      169.25      3.59 o 
  -2   4   4      276.26      287.90      5.03 o 
  -1   4   4      158.76      163.33      4.14 o 
   0   4   4      417.82      403.47     10.98 o 
   1   4   4      476.86      488.71     13.37 o 
   2   4   4      593.93      622.98     16.50 o 
   3   4   4       77.17       74.45      4.63 o 
   4   4   4       39.04       37.70      2.72 o 
   5   4   4       34.27       28.03      3.79 o 
   6   4   4        2.14       -0.83      1.50 o 
   7   4   4       42.62       42.04      5.10 o 
   8   4   4        4.73        6.25      2.95 o 
  -8   5   4       60.08       65.73      5.74 o 
  -7   5   4       23.13       24.04      2.63 o 
  -6   5   4      264.43      277.67     10.50 o 
  -5   5   4        3.43        1.24      0.98 o 
  -4   5   4       32.41       29.95      2.21 o 
  -3   5   4       80.01       83.11      3.21 o 
  -2   5   4      291.49      300.10      5.23 o 
  -1   5   4      142.01      143.35      5.15 o 
   0   5   4     1571.75     1729.41     37.99 o 
   1   5   4      139.42      134.92      5.74 o 
   2   5   4      462.61      546.01     14.08 o 
   3   5   4      115.79      118.25      9.37 o 
   4   5   4       73.28       85.02      5.32 o 
   5   5   4        9.05        8.35      2.66 o 
   6   5   4       41.41       32.51      4.40 o 
   7   5   4       13.31       14.79      3.62 o 
   8   5   4       34.42       25.61      4.51 o 
  -8   6   4       39.38       48.24      3.86 o 
  -7   6   4        1.89        1.17      2.07 o 
  -6   6   4       11.06       10.29      1.83 o 
  -5   6   4        2.43        2.27      1.07 o 
  -4   6   4       85.68       83.10      3.59 o 
  -3   6   4      270.18      273.73      5.58 o 
  -2   6   4      198.91      211.53      4.14 o 
  -1   6   4        1.98        1.71      0.72 o 
   1   6   4      175.88      187.11      7.01 o 
   2   6   4      244.42      270.16      9.48 o 
   3   6   4       33.95       32.48      3.49 o 
   4   6   4       93.75       92.61      5.74 o 
   5   6   4        4.10        2.60      1.74 o 
   6   6   4       62.39       82.71      6.12 o 
   7   6   4        6.50        4.62      2.52 o 
   8   6   4        0.89        4.00      2.47 o 
  -8   7   4       12.08       11.89      2.31 o 
  -7   7   4        6.85        9.49      1.97 o 
  -6   7   4       67.22       64.97      3.62 o 
  -5   7   4       19.94       21.70      2.31 o 
  -4   7   4       15.92       14.82      1.82 o 
  -3   7   4       96.88       86.66      4.54 o 
  -2   7   4      193.12      215.08      4.95 o 
  -1   7   4       36.47       42.32      2.06 o 
   1   7   4       11.95       13.72      2.20 o 
   2   7   4       56.75       48.78      3.68 o 
   3   7   4       51.29       51.38      4.11 o 
   4   7   4        1.83        2.82      1.74 o 
   5   7   4        6.83        3.65      2.15 o 
   6   7   4       23.91       15.30      3.60 o 
   7   7   4        6.34        4.94      2.74 o 
   8   7   4        2.55        1.50      2.12 o 
  -8   8   4        3.64        1.74      2.20 o 
  -7   8   4        0.73        0.03      1.34 o 
  -6   8   4        1.82        2.47      1.26 o 
  -5   8   4       15.97       18.39      2.24 o 
  -4   8   4       52.74       50.64      2.89 o 
  -3   8   4       34.49       32.74      2.35 o 
  -2   8   4      137.21      135.87      4.47 o 
  -1   8   4        3.39        2.24      0.78 o 
   0   8   4      409.06      450.10     12.78 o 
   1   8   4       52.67       54.47      3.65 o 
   2   8   4      178.75      193.90      7.97 o 
   3   8   4       22.29       18.93      3.01 o 
   4   8   4        5.55        4.75      2.17 o 
   5   8   4        0.24        1.72      1.80 o 
   6   8   4        3.28        1.99      2.23 o 
   7   8   4        0.74        2.01      2.31 o 
  -8   9   4        2.86        3.84      2.34 o 
  -7   9   4       11.51       14.52      3.57 o 
  -6   9   4       22.41       24.92      2.66 o 
  -5   9   4      113.32      127.11      6.40 o 
  -4   9   4       42.88       39.70      2.65 o 
  -3   9   4        2.93        2.88      1.02 o 
  -2   9   4       99.20       96.21      5.32 o 
  -1   9   4        1.41        1.00      0.62 o 
   0   9   4       33.73       39.38      2.95 o 
   1   9   4       36.38       34.07      3.06 o 
   2   9   4      121.47      120.18      6.07 o 
   3   9   4       21.69       17.80      3.01 o 
   4   9   4      179.64      169.12      8.46 o 
   5   9   4        8.49        6.12      2.74 o 
   6   9   4       22.26       17.99      3.70 o 
   7   9   4        1.01        3.97      2.63 o 
  -7  10   4        3.94        5.37      2.50 o 
  -6  10   4       11.12        4.92      2.70 o 
  -5  10   4       87.92       73.85      5.66 o 
  -4  10   4      196.77      209.31      9.32 o 
  -3  10   4      203.07      178.76      8.29 o 
  -2  10   4      105.43      102.65      5.72 o 
  -1  10   4        4.04        3.66      1.03 o 
   0  10   4      110.39      120.61      5.40 o 
   1  10   4      100.97       98.81      5.32 o 
   2  10   4      161.53      156.66      7.36 o 
   3  10   4        2.74        3.17      1.80 o 
   4  10   4       14.03       16.05      3.38 o 
   5  10   4        8.10        4.38      2.28 o 
   6  10   4        9.63        8.16      2.93 o 
   7  10   4        2.29        6.44      2.76 o 
  -7  11   4        0.69        1.18      1.99 o 
  -6  11   4        7.51       10.39      3.09 o 
  -5  11   4       28.25       26.86      4.01 o 
  -4  11   4        8.24        7.14      2.34 o 
  -3  11   4       77.83       72.21      5.21 o 
  -2  11   4      189.48      184.37      8.24 o 
  -1  11   4        1.12        0.60      0.77 o 
   0  11   4      186.17      192.05      7.49 o 
   1  11   4       27.61       29.39      3.30 o 
   2  11   4      340.26      355.66     12.70 o 
   3  11   4        0.59        0.24      1.45 o 
   4  11   4      177.00      172.99      9.02 o 
   5  11   4       10.59       11.14      3.17 o 
   6  11   4       22.31       24.91      4.27 o 
   7  11   4        5.05        4.83      2.58 o 
  -7  12   4        2.68       -0.81      1.72 o 
  -6  12   4       27.47       26.74      4.64 o 
  -5  12   4       11.89       12.89      3.36 o 
  -4  12   4       46.69       49.61      4.70 o 
  -3  12   4       69.91       61.85      4.99 o 
  -2  12   4      159.22      148.91      7.41 o 
  -1  12   4       80.16       83.86      5.29 o 
   0  12   4       44.29       47.41      3.62 o 
   1  12   4      198.71      198.68      8.32 o 
   2  12   4      357.70      387.34     13.37 o 
   3  12   4       36.35       30.74      4.08 o 
   4  12   4       21.89       19.33      3.65 o 
   5  12   4       17.97       25.23      4.35 o 
   6  12   4        2.64        5.02      2.60 o 
  -6  13   4       24.03       30.15      4.81 o 
  -5  13   4       24.07       22.66      4.30 o 
  -4  13   4       16.67       12.03      3.25 o 
  -3  13   4       22.23       26.42      3.95 o 
  -2  13   4        2.96        3.22      1.83 o 
  -1  13   4       25.27       23.86      3.38 o 
   0  13   4      699.97      757.61     20.38 o 
   1  13   4      150.16      169.85      7.68 o 
   2  13   4      218.02      210.01      9.40 o 
   3  13   4       93.04      104.40      6.74 o 
   4  13   4       40.03       38.25      3.51 o 
   5  13   4       12.54       18.55      4.13 o 
   6  13   4        7.70       10.58      3.57 o 
  -6  14   4        2.20        1.74      2.15 o 
  -5  14   4       20.87       25.02      4.54 o 
  -4  14   4       17.80       14.12      3.54 o 
  -3  14   4       77.85       71.94      5.58 o 
  -2  14   4      137.46      121.23      7.01 o 
  -1  14   4       46.49       45.05      4.16 o 
   1  14   4       14.57        9.10      2.17 o 
   2  14   4       88.53       83.35      5.80 o 
   3  14   4      104.77      101.63      6.85 o 
   4  14   4       24.93       28.62      4.67 o 
   5  14   4       17.25       21.96      4.38 o 
   6  14   4        4.31       -0.56      1.10 o 
  -5  15   4        1.60        2.20      2.15 o 
  -4  15   4        8.50        5.99      2.68 o 
  -3  15   4        9.12        8.32      2.66 o 
  -2  15   4       26.90       28.56      4.13 o 
  -1  15   4        2.57        3.65      1.91 o 
   2  15   4        1.91        1.23      1.53 o 
   3  15   4        0.91        1.91      1.93 o 
   4  15   4        1.95        1.45      2.07 o 
   5  15   4       12.22       25.23      4.91 o 
  -5  16   4        1.51       -0.59      1.37 o 
  -4  16   4        2.77        3.36      2.23 o 
  -3  16   4        1.89        2.07      1.69 o 
  -2  16   4        0.84       -0.59      1.15 o 
  -1  16   4        2.93        3.28      1.91 o 
   1  16   4       13.19        5.40      1.77 o 
   2  16   4        6.33        5.66      2.36 o 
   3  16   4       38.53       46.71      5.53 o 
   4  16   4        6.65        7.87      3.19 o 
  -4  17   4        3.45        4.13      2.34 o 
  -3  17   4        9.89        8.97      2.85 o 
  -2  17   4        2.14        2.90      1.99 o 
  -1  17   4        8.75       12.83      3.09 o 
   2  17   4        5.06        3.25      2.04 o 
   3  17   4        2.11        1.40      1.83 o 
   4  17   4        1.79        2.79      2.15 o 
  -3  18   4        5.61        7.01      2.98 o 
  -2  18   4        3.39        5.64      2.63 o 
  -1  18   4        1.55        5.18      2.25 o 
   3  18   4        3.08        3.38      2.17 o 
  -2 -18   5        7.92        9.80      3.87 o 
  -1 -18   5        1.24        1.10      2.31 o 
   0 -18   5        4.09       10.20      3.81 o 
   1 -18   5        5.27        7.26      2.25 o 
   2 -18   5        0.59        1.42      1.71 o 
  -4 -17   5        2.93        0.97      2.01 o 
  -3 -17   5       15.13       15.54      5.34 o 
  -2 -17   5        1.19        2.93      2.63 o 
  -1 -17   5       11.05        8.27      3.54 o 
   0 -17   5        2.51        4.58      2.19 o 
   1 -17   5        4.37        4.69      1.95 o 
   2 -17   5        2.32        3.84      1.82 o 
   3 -17   5        2.23        3.66      1.96 o 
  -4 -16   5        3.65        3.03      3.03 o 
  -3 -16   5        1.26        1.61      2.98 o 
  -2 -16   5        1.56        0.21      2.55 o 
  -1 -16   5        6.90        1.07      2.25 o 
   0 -16   5        8.03        4.15      2.10 o 
   1 -16   5       14.45       13.55      3.80 o 
   2 -16   5       15.44       19.07      3.17 o 
   3 -16   5        2.47        2.29      1.71 o 
   4 -16   5        2.94        3.50      1.77 o 
  -5 -15   5        2.60        1.91      2.68 o 
  -4 -15   5        7.10        9.18      4.16 o 
  -3 -15   5        2.42       -0.46      2.39 o 
  -2 -15   5       20.47       16.19      4.75 o 
  -1 -15   5       45.94       46.12      6.98 o 
   0 -15   5       43.45       35.76      3.98 o 
   1 -15   5       81.11       90.04      5.23 o 
   2 -15   5        2.38        2.80      1.67 o 
   3 -15   5        0.31        1.25      1.57 o 
   4 -15   5        2.76        4.85      2.30 o 
   5 -15   5        0.18        0.32      2.47 o 
  -6 -14   5        2.18        2.59      1.86 o 
  -5 -14   5        9.76        5.34      2.18 o 
  -4 -14   5        1.04        3.73      2.74 o 
  -3 -14   5       54.95       51.00      7.62 o 
  -2 -14   5       32.06       27.19      5.53 o 
  -1 -14   5       57.20       70.09      7.89 o 
   0 -14   5        5.13        3.93      1.90 o 
   1 -14   5       22.46       20.64      2.72 o 
   2 -14   5       27.44       33.70      3.88 o 
   3 -14   5       36.63       32.36      3.87 o 
   4 -14   5        7.75        7.70      2.27 o 
   5 -14   5        0.05        1.78      1.60 o 
  -6 -13   5        2.64        4.85      2.04 o 
  -5 -13   5       16.99       15.47      2.87 o 
  -4 -13   5       24.57       19.20      2.95 o 
  -3 -13   5       30.47       29.45      5.93 o 
  -2 -13   5       70.05       76.75      8.24 o 
  -1 -13   5      174.29      190.35     11.62 o 
   0 -13   5       83.70       82.28      4.63 o 
   1 -13   5      225.02      238.52      7.49 o 
   2 -13   5       47.74       44.86      3.01 o 
   3 -13   5        2.13        0.47      1.48 o 
   4 -13   5        3.94        4.29      1.72 o 
   5 -13   5       26.74       29.70      3.83 o 
   6 -13   5       19.78       22.93      5.32 o 
  -6 -12   5       23.05       23.03      3.45 o 
  -5 -12   5       26.94       25.66      3.44 o 
  -4 -12   5       44.63       43.54      3.86 o 
  -3 -12   5        1.33        2.42      1.54 o 
  -2 -12   5       14.60       12.48      4.03 o 
  -1 -12   5      124.68      120.96      8.94 o 
   0 -12   5      402.03      434.14     10.97 o 
   1 -12   5      408.59      440.29     10.61 o 
   2 -12   5      357.71      365.96     10.34 o 
   3 -12   5       50.42       48.36      5.03 o 
   4 -12   5       21.35       17.43      2.92 o 
   5 -12   5       20.79       21.29      4.78 o 
   6 -12   5        6.64        4.97      3.49 o 
  -7 -11   5       16.12       21.84      3.56 o 
  -6 -11   5        9.74        9.10      2.35 o 
  -5 -11   5       16.31       15.59      3.40 o 
  -4 -11   5       32.59       29.05      3.24 o 
  -3 -11   5      127.61      133.43      6.47 o 
  -2 -11   5       51.69       52.78      4.44 o 
  -1 -11   5      435.02      449.32     18.01 o 
   0 -11   5       41.66       40.76      3.50 o 
   1 -11   5       12.10       12.11      2.22 o 
   2 -11   5       57.71       66.73      4.25 o 
   3 -11   5      141.95      163.14     13.07 o 
   4 -11   5       46.66       50.27      4.32 o 
   5 -11   5       35.01       36.16      6.01 o 
   6 -11   5       21.26       22.39      4.97 o 
  -7 -10   5        6.84       14.23      3.89 o 
  -6 -10   5        0.22        2.09      1.70 o 
  -5 -10   5       11.19        7.36      2.13 o 
  -4 -10   5       56.21       49.29      3.71 o 
  -3 -10   5      206.97      216.73     12.19 o 
  -2 -10   5      183.18      181.41      5.97 o 
  -1 -10   5       20.50       15.57      3.89 o 
   0 -10   5       42.31       39.26      5.69 o 
   1 -10   5       12.45       11.16      2.01 o 
   2 -10   5       23.82       23.69      2.60 o 
   3 -10   5       51.32       57.13      3.09 o 
   4 -10   5       20.77       19.08      2.94 o 
   5 -10   5        0.69        0.16      2.36 o 
   6 -10   5       45.99       48.13      6.85 o 
   7 -10   5        2.53       -0.64      2.31 o 
  -7  -9   5        7.42        5.80      2.98 o 
  -6  -9   5       28.70       28.76      3.64 o 
  -5  -9   5       72.39       65.32      4.42 o 
  -4  -9   5      194.23      205.16      7.11 o 
  -3  -9   5       11.49       10.28      1.92 o 
  -2  -9   5       50.76       48.80      3.05 o 
  -1  -9   5      147.72      151.89      4.76 o 
   0  -9   5       70.36       58.90      3.39 o 
   1  -9   5        8.70        7.03      1.60 o 
   2  -9   5       14.40       14.25      2.08 o 
   3  -9   5       14.96       16.08      1.82 o 
   4  -9   5       37.52       40.95      4.40 o 
   5  -9   5       12.36       16.19      4.03 o 
   6  -9   5        7.46        7.65      3.25 o 
   7  -9   5        0.85        1.45      2.74 o 
  -8  -8   5        2.13        3.17      2.58 o 
  -7  -8   5       10.12        6.20      3.06 o 
  -6  -8   5       40.24       44.19      5.53 o 
  -5  -8   5       83.85       85.22      4.71 o 
  -4  -8   5       33.79       37.29      6.20 o 
  -3  -8   5       31.25       28.46      2.69 o 
  -2  -8   5       54.11       47.55      3.81 o 
  -1  -8   5       24.37       24.05      1.90 o 
   0  -8   5        6.03        5.44      0.83 o 
   1  -8   5        3.95        4.72      1.40 o 
   2  -8   5       19.59       16.54      2.40 o 
   3  -8   5       39.19       34.77      3.01 o 
   4  -8   5       26.48       24.67      4.31 o 
   5  -8   5       32.06       32.94      5.32 o 
   6  -8   5        2.91        3.73      2.68 o 
   7  -8   5        7.14        8.91      3.54 o 
  -8  -7   5        1.22        1.10      2.25 o 
  -7  -7   5       96.56       98.87      7.70 o 
  -6  -7   5        9.55        8.13      2.28 o 
  -5  -7   5       52.84       54.23      5.40 o 
  -4  -7   5       52.41       51.10      3.46 o 
  -3  -7   5       19.11       21.36      2.34 o 
  -2  -7   5       49.44       46.88      2.75 o 
  -1  -7   5      170.11      176.11      4.78 o 
   0  -7   5        3.54        3.81      0.96 o 
   1  -7   5       30.60       30.19      3.28 o 
   2  -7   5      208.22      211.19      6.45 o 
   3  -7   5      117.08      120.61      3.98 o 
   4  -7   5       14.92       13.45      2.04 o 
   5  -7   5       15.70       16.38      3.97 o 
   6  -7   5        2.61        1.56      2.12 o 
   7  -7   5       14.96       16.05      4.30 o 
  -8  -6   5       28.41       29.48      5.34 o 
  -7  -6   5       22.04       22.28      4.40 o 
  -6  -6   5       23.89       27.89      4.59 o 
  -5  -6   5      208.59      209.92      7.13 o 
  -4  -6   5        4.69        1.52      1.53 o 
  -3  -6   5       38.41       41.23      4.23 o 
  -2  -6   5      400.96      423.78     10.50 o 
  -1  -6   5       48.09       49.24      3.34 o 
   0  -6   5       83.18       87.65      2.70 o 
   1  -6   5       51.54       50.59      3.79 o 
   2  -6   5       42.80       42.87      2.82 o 
   3  -6   5       10.78        9.72      1.46 o 
   4  -6   5       11.85        8.88      1.73 o 
   5  -6   5       35.44       39.32      3.02 o 
   6  -6   5        0.90        3.03      2.20 o 
   7  -6   5        3.97        3.30      2.63 o 
   8  -6   5        2.76        4.81      3.09 o 
  -8  -5   5        0.28       -0.48      2.20 o 
  -7  -5   5        0.19        1.23      2.15 o 
  -6  -5   5      168.26      186.09      9.58 o 
  -5  -5   5       47.49       41.66      3.30 o 
  -4  -5   5       92.21       84.43      4.01 o 
  -3  -5   5      162.75      168.34      7.11 o 
  -2  -5   5       75.61       74.54      3.24 o 
  -1  -5   5     1791.28     1917.76     24.00 o 
   0  -5   5      521.56      566.35      8.86 o 
   1  -5   5      162.58      154.83      5.15 o 
   2  -5   5      247.92      251.65      6.87 o 
   3  -5   5      186.41      180.10      5.92 o 
   4  -5   5       57.69       50.26      3.14 o 
   5  -5   5       11.58       13.26      2.07 o 
   6  -5   5        9.93       10.95      3.22 o 
   7  -5   5       26.07       20.91      4.54 o 
   8  -5   5        1.34        2.17      2.42 o 
  -8  -4   5       13.47       14.25      3.97 o 
  -7  -4   5       85.03       82.82      6.93 o 
  -6  -4   5        1.55        0.40      1.91 o 
  -5  -4   5      296.59      290.08     11.52 o 
  -4  -4   5       73.48       75.21      3.63 o 
  -3  -4   5       74.99       78.74      3.47 o 
  -2  -4   5        2.48        1.41      0.73 o 
  -1  -4   5      553.16      587.68      8.92 o 
   0  -4   5     1190.65     1348.85     18.06 o 
   1  -4   5     1116.76     1199.73     21.18 o 
   2  -4   5      517.76      569.21     11.71 o 
   3  -4   5       40.34       39.07      2.66 o 
   4  -4   5       32.81       31.21      4.72 o 
   5  -4   5       22.72       23.86      2.58 o 
   6  -4   5       20.73       21.42      4.05 o 
   7  -4   5       19.59       21.96      4.40 o 
   8  -4   5       17.68       12.00      3.68 o 
  -8  -3   5       10.45        7.57      3.28 o 
  -7  -3   5       24.95       21.56      4.30 o 
  -6  -3   5       25.47       23.65      4.05 o 
  -5  -3   5      106.32      107.80      4.56 o 
  -4  -3   5      111.28      107.87      4.82 o 
  -3  -3   5      611.80      646.07     20.80 o 
  -2  -3   5      200.07      192.40      5.02 o 
  -1  -3   5      312.36      352.83      6.01 o 
   0  -3   5       77.37       84.84      2.52 o 
   1  -3   5      251.07      232.17      6.23 o 
   2  -3   5       68.53       67.38      4.21 o 
   3  -3   5        8.23        5.07      1.28 o 
   4  -3   5        4.44        4.03      1.35 o 
   5  -3   5      113.22      112.07      4.66 o 
   6  -3   5       46.54       48.77      3.41 o 
   7  -3   5       12.56       17.56      4.00 o 
   8  -3   5       28.20       21.40      4.51 o 
  -8  -2   5       17.79       19.57      4.35 o 
  -7  -2   5       11.03       10.36      3.03 o 
  -6  -2   5       64.76       62.44      5.42 o 
  -5  -2   5       26.26       25.48      3.73 o 
  -4  -2   5      157.39      156.36      4.97 o 
  -3  -2   5       60.18       60.38      6.70 o 
  -2  -2   5      353.01      369.65      6.30 o 
  -1  -2   5      329.60      343.21      8.62 o 
   0  -2   5       29.83       32.01      1.56 o 
   1  -2   5      249.13      256.66      6.42 o 
   2  -2   5       73.77       69.69      4.30 o 
   3  -2   5       40.15       38.36      2.57 o 
   4  -2   5       18.78       19.19      2.14 o 
   5  -2   5       67.29       67.63      5.23 o 
   6  -2   5      132.88      141.06      5.54 o 
   7  -2   5       75.08       77.47      6.71 o 
   8  -2   5        0.59        0.13      2.15 o 
  -8  -1   5        1.04        0.00      1.96 o 
  -7  -1   5        2.07        1.40      2.04 o 
  -6  -1   5       23.76       22.71      3.87 o 
  -5  -1   5        0.77        1.05      1.58 o 
  -4  -1   5        1.64        1.90      0.97 o 
  -3  -1   5      102.05      101.56      3.77 o 
  -2  -1   5      237.83      250.12      8.62 o 
  -1  -1   5      824.77      886.37     15.22 o 
   0  -1   5      309.58      323.52      5.67 o 
   1  -1   5      355.41      380.15     11.52 o 
   2  -1   5      382.95      374.88     11.65 o 
   3  -1   5       61.37       63.86      3.10 o 
   4  -1   5       55.31       55.09      3.04 o 
   5  -1   5       94.87       89.19      6.99 o 
   6  -1   5        7.54        6.74      2.44 o 
   7  -1   5        2.88        3.91      3.09 o 
  -8   0   5        4.35        6.79      3.06 o 
  -7   0   5        1.25        0.46      1.66 o 
  -6   0   5        0.84        1.32      1.61 o 
  -5   0   5       96.31       94.12      6.47 o 
  -4   0   5        0.64        0.59      0.90 o 
  -3   0   5      295.34      324.14      5.88 o 
  -2   0   5      118.59      118.01      2.97 o 
  -1   0   5      557.20      558.28      8.46 o 
   0   0   5       96.51       81.74      4.38 o 
   1   0   5      253.65      285.04      9.42 o 
   2   0   5       92.18       99.11      5.18 o 
   3   0   5      495.52      549.24     15.81 o 
   4   0   5      269.11      254.62      9.64 o 
   6   0   5       25.99       27.41      3.89 o 
   7   0   5        4.41        7.38      2.66 o 
  -8   1   5        1.04       -1.48      1.61 o 
  -7   1   5        2.07        3.73      2.17 o 
  -6   1   5       23.73       21.29      2.22 o 
  -5   1   5        0.76        0.68      1.03 o 
  -4   1   5        1.64        3.16      1.19 o 
  -3   1   5      101.93      109.63      2.74 o 
  -2   1   5      237.94      250.79      5.52 o 
  -1   1   5      824.23      891.93     34.62 o 
   0   1   5      309.59      318.19      9.93 o 
   1   1   5      355.54      369.49     11.38 o 
   2   1   5      383.08      370.16     11.65 o 
   3   1   5       61.27       64.59      4.50 o 
   4   1   5       55.33       52.94      2.91 o 
   5   1   5       94.85       87.31      3.98 o 
   6   1   5        7.54        5.06      1.61 o 
   7   1   5        2.89        4.83      2.60 o 
  -8   2   5       17.78       15.81      3.76 o 
  -7   2   5       10.98       14.23      3.33 o 
  -6   2   5       64.79       60.49      3.45 o 
  -5   2   5       26.24       24.84      2.25 o 
  -4   2   5      157.18      146.22      6.28 o 
  -3   2   5       60.24       58.95      5.02 o 
  -2   2   5      352.98      372.79      7.79 o 
  -1   2   5      329.60      340.49      9.93 o 
   0   2   5       29.68       32.48      2.71 o 
   1   2   5      248.95      259.56      8.91 o 
   2   2   5       73.68       70.95      4.40 o 
   3   2   5       40.15       33.63      2.24 o 
   4   2   5       18.77       17.36      2.15 o 
   5   2   5       67.27       64.75      3.39 o 
   6   2   5      132.89      149.85      7.89 o 
   7   2   5       75.08       74.65      5.99 o 
   8   2   5        0.59        0.99      1.93 o 
  -8   3   5       10.44       10.04      3.19 o 
  -7   3   5       24.93       26.79      3.38 o 
  -6   3   5       25.43       24.65      2.47 o 
  -5   3   5      106.21      102.45      4.13 o 
  -4   3   5      111.52      112.22      3.14 o 
  -3   3   5      612.02      639.14     10.43 o 
  -2   3   5      199.97      190.14      4.92 o 
  -1   3   5      313.10      342.97     10.52 o 
   0   3   5       77.48       88.18      4.51 o 
   1   3   5      251.24      238.38      8.38 o 
   2   3   5       68.61       62.09      4.27 o 
   3   3   5        8.20       12.97      4.86 o 
   4   3   5        4.43        4.94      1.22 o 
   5   3   5      113.30      121.18      6.85 o 
   6   3   5       46.57       54.82      4.94 o 
   7   3   5       12.55       16.19      3.81 o 
   8   3   5       28.21       24.19      4.56 o 
  -8   4   5       13.47       12.59      3.44 o 
  -7   4   5       84.94       83.55      4.21 o 
  -6   4   5        1.55        0.53      1.06 o 
  -5   4   5      296.62      296.35      7.70 o 
  -4   4   5       73.56       71.65      3.30 o 
  -3   4   5       74.93       76.47      2.42 o 
  -2   4   5        2.51        2.63      0.87 o 
  -1   4   5      553.53      593.10     15.33 o 
   0   4   5     1191.54     1316.35     31.14 o 
   1   4   5     1117.50     1243.76     29.26 o 
   2   4   5      517.83      568.22     16.11 o 
   3   4   5       40.30       39.14      2.17 o 
   4   4   5       32.79       37.50      4.13 o 
   5   4   5       22.78       24.03      3.68 o 
   6   4   5       20.74       22.68      3.95 o 
   7   4   5       19.61       21.80      4.19 o 
   8   4   5       17.66       16.97      3.87 o 
  -8   5   5        0.28        3.41      2.39 o 
  -7   5   5        0.19       -0.25      1.10 o 
  -6   5   5      168.25      171.77      5.98 o 
  -5   5   5       47.42       46.05      2.96 o 
  -4   5   5       92.17       79.50      3.58 o 
  -3   5   5      162.65      166.51      3.75 o 
  -2   5   5       75.57       77.59      2.46 o 
  -1   5   5     1791.82     1992.19     43.06 o 
   0   5   5      521.52      546.96     15.03 o 
   1   5   5      162.56      167.43      6.82 o 
   2   5   5      247.86      251.39      9.17 o 
   3   5   5      186.44      202.06      8.43 o 
   4   5   5       57.69       50.36      4.38 o 
   5   5   5       11.63       12.38      3.06 o 
   6   5   5        9.90       11.87      3.17 o 
   7   5   5       26.07       23.27      4.30 o 
   8   5   5        1.34        4.19      2.71 o 
  -8   6   5       28.40       38.75      3.60 o 
  -7   6   5       22.04       25.43      2.87 o 
  -6   6   5       23.90       26.99      2.76 o 
  -5   6   5      208.60      216.35      6.57 o 
  -4   6   5        4.65        4.33      1.30 o 
  -3   6   5       38.48       34.16      2.37 o 
  -2   6   5      400.61      431.52      7.20 o 
  -1   6   5       48.05       46.82      3.11 o 
   0   6   5       83.13       87.24      4.51 o 
   1   6   5       51.42       48.67      3.65 o 
   2   6   5       42.76       44.96      3.73 o 
   3   6   5       10.78       13.58      2.68 o 
   4   6   5       11.87       16.99      3.11 o 
   5   6   5       35.48       36.72      4.56 o 
   6   6   5        0.90        0.62      1.93 o 
   7   6   5        3.98        5.91      2.93 o 
   8   6   5        2.76        2.23      2.36 o 
  -8   7   5        1.22        0.30      1.31 o 
  -7   7   5       96.56      106.79      5.01 o 
  -6   7   5        9.55        9.31      1.92 o 
  -5   7   5       52.84       48.78      3.91 o 
  -4   7   5       52.38       55.78      3.08 o 
  -3   7   5       19.08       21.84      2.17 o 
  -2   7   5       49.45       45.56      2.22 o 
  -1   7   5      169.92      183.70      6.47 o 
   0   7   5        3.53        0.94      0.78 o 
   1   7   5       30.62       28.11      3.09 o 
   2   7   5      208.28      224.07      8.75 o 
   3   7   5      117.24      116.91      6.39 o 
   4   7   5       14.88       16.78      3.28 o 
   5   7   5       15.73       18.04      3.54 o 
   6   7   5        2.61        2.93      2.20 o 
   7   7   5       14.95       13.74      3.73 o 
  -8   8   5        2.12        4.87      1.70 o 
  -7   8   5       10.12        5.80      1.84 o 
  -6   8   5       40.25       41.63      3.40 o 
  -5   8   5       83.83       90.24      4.19 o 
  -4   8   5       33.84       34.65      3.61 o 
  -3   8   5       31.35       31.94      2.54 o 
  -2   8   5       54.18       48.81      2.30 o 
  -1   8   5       24.37       23.57      2.36 o 
   1   8   5        3.94        4.64      1.66 o 
   2   8   5       19.59       19.22      2.87 o 
   3   8   5       39.20       39.27      3.87 o 
   4   8   5       26.49       31.19      4.16 o 
   5   8   5       32.12       25.82      4.08 o 
   6   8   5        2.91        4.38      2.58 o 
   7   8   5        7.14        4.05      2.58 o 
  -7   9   5        7.42       10.97      2.21 o 
  -6   9   5       28.70       33.16      3.16 o 
  -5   9   5       72.31       65.55      3.66 o 
  -4   9   5      194.19      193.88     10.44 o 
  -3   9   5       11.42       13.99      2.82 o 
  -2   9   5       50.75       49.90      4.05 o 
  -1   9   5      147.91      147.97      5.88 o 
   0   9   5       70.48       63.70      3.84 o 
   1   9   5        8.74        5.42      1.74 o 
   2   9   5       14.45       14.98      2.74 o 
   3   9   5       14.99       11.11      2.79 o 
   4   9   5       37.45       34.23      4.40 o 
   5   9   5       12.35       10.09      3.06 o 
   6   9   5        7.45        6.85      2.71 o 
   7   9   5        0.85        0.40      2.28 o 
  -7  10   5        6.82       12.78      3.65 o 
  -6  10   5        0.22       -1.20      2.56 o 
  -5  10   5       11.22        9.51      1.91 o 
  -4  10   5       56.12       53.95      3.27 o 
  -3  10   5      207.08      196.50      9.02 o 
  -2  10   5      183.23      179.59      8.19 o 
  -1  10   5       20.50       18.36      1.80 o 
   0  10   5       42.39       46.92      3.44 o 
   1  10   5       12.44       10.93      2.28 o 
   2  10   5       23.90       19.25      3.03 o 
   3  10   5       51.26       62.90      4.97 o 
   4  10   5       20.80       20.08      3.70 o 
   5  10   5        0.70        2.23      2.28 o 
   7  10   5        2.53        1.34      2.20 o 
  -7  11   5       16.11       15.65      4.08 o 
  -6  11   5        9.73        9.42      3.28 o 
  -5  11   5       16.28       15.45      2.36 o 
  -4  11   5       32.58       37.48      4.56 o 
  -3  11   5      127.67      122.04      7.06 o 
  -2  11   5       51.73       50.31      4.35 o 
  -1  11   5      435.59      465.51     10.28 o 
   0  11   5       41.62       36.62      3.17 o 
   1  11   5       12.04       12.59      2.50 o 
   2  11   5       57.80       58.47      4.70 o 
   3  11   5      142.06      150.03      8.08 o 
   4  11   5       46.66       40.24      4.97 o 
   5  11   5       34.98       25.34      4.08 o 
   6  11   5       21.24       11.41      3.14 o 
  -6  12   5       23.02       22.74      4.46 o 
  -5  12   5       26.94       30.01      4.59 o 
  -4  12   5       44.66       49.90      5.23 o 
  -3  12   5        1.34        3.68      1.91 o 
  -2  12   5       14.62       19.30      3.36 o 
  -1  12   5      124.60      123.11      6.74 o 
   0  12   5      402.11      439.53     13.53 o 
   1  12   5      408.71      439.93     14.17 o 
   2  12   5      357.62      389.97     13.58 o 
   3  12   5       50.42       47.46      4.72 o 
   4  12   5       21.36       17.10      3.73 o 
   5  12   5       20.83       15.52      3.68 o 
   6  12   5        6.64        9.48      3.41 o 
  -6  13   5        2.64        2.90      2.12 o 
  -5  13   5       16.99       14.71      3.70 o 
  -4  13   5       24.55       22.87      4.05 o 
  -3  13   5       30.46       25.69      4.05 o 
  -2  13   5       70.06       68.96      5.32 o 
  -1  13   5      174.25      175.48      8.46 o 
   0  13   5       83.62       90.36      5.26 o 
   1  13   5      224.94      227.78      9.58 o 
   2  13   5       47.74       44.19      4.27 o 
   3  13   5        2.13        0.94      1.61 o 
   4  13   5        3.94        4.51      2.31 o 
   5  13   5       26.70       30.90      4.86 o 
  -6  14   5        2.17        3.70      2.44 o 
  -5  14   5        9.76        9.02      3.09 o 
  -4  14   5        1.03        3.36      2.01 o 
  -3  14   5       54.89       50.74      4.91 o 
  -2  14   5       32.04       41.26      4.78 o 
  -1  14   5       57.22       55.09      4.75 o 
   1  14   5       22.44       24.08      3.38 o 
   2  14   5       27.43       31.57      4.16 o 
   3  14   5       36.60       28.54      4.24 o 
   4  14   5        7.74        7.38      2.98 o 
   5  14   5        0.05        0.67      2.12 o 
  -5  15   5        2.59        2.28      1.88 o 
  -4  15   5        7.10        9.42      2.98 o 
  -3  15   5        2.41        0.94      1.58 o 
  -2  15   5       20.50       21.72      3.81 o 
  -1  15   5       45.89       45.07      4.43 o 
   2  15   5        2.40        1.26      1.61 o 
   3  15   5        0.30        0.89      1.48 o 
   4  15   5        2.75        3.19      2.31 o 
   5  15   5        0.18        0.38      1.83 o 
  -4  16   5        3.66        4.67      2.28 o 
  -3  16   5        1.26        3.30      2.15 o 
  -2  16   5        1.56        0.86      1.77 o 
  -1  16   5        6.89        9.21      2.71 o 
   2  16   5       15.47       15.25      3.33 o 
   3  16   5        2.47        6.63      2.68 o 
   4  16   5        2.95        6.34      2.93 o 
  -4  17   5        2.92        1.56      1.69 o 
  -3  17   5       15.15       16.27      3.84 o 
  -2  17   5        1.18        0.46      1.50 o 
   2  17   5        2.31        2.68      1.88 o 
   3  17   5        2.23        6.93      2.82 o 
  -2  18   5        7.91       12.56      3.33 o 
  -1 -18   6        4.83        8.46      2.83 o 
   0 -18   6        0.08        1.48      1.59 o 
   1 -18   6        4.87        3.30      1.90 o 
  -3 -17   6        0.24       -0.35      2.55 o 
  -2 -17   6       21.77       13.15      4.54 o 
  -1 -17   6        7.57       11.86      4.99 o 
   0 -17   6        2.98        2.48      1.78 o 
   1 -17   6       14.38       16.67      4.56 o 
   2 -17   6        4.17        3.57      1.91 o 
  -4 -16   6        0.22        0.54      2.71 o 
  -3 -16   6        5.09        6.82      3.49 o 
  -2 -16   6       12.14       10.52      4.48 o 
  -1 -16   6        7.25       11.24      2.92 o 
   0 -16   6       13.94       22.56      3.45 o 
   1 -16   6       10.75        9.12      3.95 o 
   2 -16   6        9.35       12.60      2.69 o 
   3 -16   6       14.35       14.24      3.04 o 
  -5 -15   6        1.82        2.44      3.11 o 
  -4 -15   6        5.77        4.43      3.41 o 
  -3 -15   6       16.67       18.50      5.10 o 
  -2 -15   6        4.51        3.60      3.09 o 
  -1 -15   6        7.61        7.74      2.60 o 
   0 -15   6       15.30       15.03      2.93 o 
   1 -15   6        7.40       10.28      2.36 o 
   2 -15   6        4.35        1.74      1.76 o 
   3 -15   6       18.19       18.24      3.11 o 
   4 -15   6        5.81        6.68      2.38 o 
  -5 -14   6        0.88        2.23      3.03 o 
  -4 -14   6       12.88        9.02      4.05 o 
  -3 -14   6       23.09       18.42      5.21 o 
  -2 -14   6       46.16       56.56      7.65 o 
  -1 -14   6      231.73      229.16      8.73 o 
   0 -14   6        4.82        5.62      2.67 o 
   1 -14   6       20.20       12.95      2.85 o 
   2 -14   6       10.56       14.85      3.01 o 
   3 -14   6        4.27        3.72      1.84 o 
   4 -14   6       18.28       18.52      3.17 o 
   5 -14   6        0.88        3.01      1.79 o 
  -6 -13   6        2.54        6.53      2.29 o 
  -5 -13   6        6.73       12.47      2.62 o 
  -4 -13   6        2.55        5.40      3.25 o 
  -3 -13   6       23.65       27.52      5.72 o 
  -2 -13   6       18.97       17.21      4.75 o 
  -1 -13   6       43.78       34.88      3.93 o 
   0 -13   6       57.78       64.31      4.30 o 
   1 -13   6      426.13      415.96     11.85 o 
   2 -13   6        3.46        3.66      3.45 o 
   3 -13   6        7.90       10.09      2.41 o 
   4 -13   6        8.43        7.43      2.15 o 
   5 -13   6       10.02        8.13      3.49 o 
  -6 -12   6        4.99        4.85      2.12 o 
  -5 -12   6       20.27       18.21      3.07 o 
  -4 -12   6        3.16        0.44      1.85 o 
  -3 -12   6       57.10       54.90      7.14 o 
  -2 -12   6       27.71       22.50      5.07 o 
  -1 -12   6      281.04      290.74      9.21 o 
   0 -12   6       11.17       13.34      2.86 o 
   1 -12   6      171.07      189.11      7.41 o 
   2 -12   6       33.99       34.37      3.44 o 
   3 -12   6       87.83       85.81      9.18 o 
   4 -12   6       34.20       34.47      3.97 o 
   5 -12   6        5.80        5.83      3.22 o 
   6 -12   6        1.27        0.24      1.61 o 
  -7 -11   6        5.67       10.71      3.79 o 
  -6 -11   6        1.73        2.30      1.99 o 
  -5 -11   6        4.49        5.55      2.04 o 
  -4 -11   6        5.01        2.77      1.65 o 
  -3 -11   6       71.15       68.69      4.15 o 
  -2 -11   6       43.66       48.80      6.39 o 
  -1 -11   6      633.83      642.76     14.51 o 
   0 -11   6       82.00       76.15      5.41 o 
   1 -11   6      242.98      255.12      8.43 o 
   2 -11   6       64.15       62.55      3.90 o 
   3 -11   6      105.46      123.10      4.60 o 
   4 -11   6       52.88       52.07      4.53 o 
   5 -11   6       20.70       27.03      5.61 o 
   6 -11   6       11.02       15.33      4.27 o 
  -7 -10   6        1.61        2.28      2.47 o 
  -6 -10   6       11.46       10.16      2.44 o 
  -5 -10   6        3.46        4.39      1.91 o 
  -4 -10   6       84.01       89.02      5.06 o 
  -3 -10   6      322.42      362.02      9.76 o 
  -2 -10   6       54.64       55.62      6.75 o 
  -1 -10   6      199.78      203.92      7.99 o 
   0 -10   6        3.68        3.61      1.67 o 
   1 -10   6       68.99       68.07      4.03 o 
   2 -10   6       53.14       52.35      3.63 o 
   3 -10   6       69.15       71.85      3.43 o 
   4 -10   6       16.13       17.30      2.84 o 
   5 -10   6        6.21        5.23      2.98 o 
   6 -10   6        5.39        1.66      2.50 o 
  -7  -9   6       10.44       12.72      3.73 o 
  -6  -9   6        8.03        7.64      2.81 o 
  -5  -9   6       34.46       35.54      3.63 o 
  -4  -9   6        3.59        2.16      1.58 o 
  -3  -9   6      195.99      195.18      6.60 o 
  -2  -9   6       16.22       13.68      1.92 o 
  -1  -9   6      111.68      108.70      7.64 o 
   0  -9   6        8.97       12.52      6.69 o 
   1  -9   6        6.40        4.39      1.52 o 
   2  -9   6       14.01        8.71      1.79 o 
   3  -9   6       13.93       15.93      2.77 o 
   4  -9   6        4.01        6.82      2.95 o 
   5  -9   6       64.76       88.02      7.92 o 
   6  -9   6       11.07       18.28      4.62 o 
   7  -9   6        7.85        2.55      2.28 o 
  -7  -8   6        1.06        1.69      2.58 o 
  -6  -8   6       15.29       18.98      4.16 o 
  -5  -8   6       12.15        9.93      2.28 o 
  -4  -8   6       11.96        9.15      2.10 o 
  -3  -8   6      180.89      188.37      9.69 o 
  -2  -8   6       15.60       10.97      1.49 o 
  -1  -8   6      114.52      109.76      4.03 o 
   0  -8   6        8.23        9.01      1.94 o 
   1  -8   6        1.87        1.57      1.70 o 
   2  -8   6       63.17       62.93      3.60 o 
   3  -8   6        6.02        5.45      1.33 o 
   4  -8   6      106.75      110.81      5.81 o 
   5  -8   6        7.30        3.95      2.79 o 
   6  -8   6        1.47        1.85      2.42 o 
   7  -8   6        2.72        4.00      2.87 o 
  -8  -7   6        3.24        2.71      2.55 o 
  -7  -7   6       33.12       35.70      5.50 o 
  -6  -7   6        7.46        4.78      2.74 o 
  -5  -7   6        9.39        6.08      1.74 o 
  -4  -7   6      173.97      175.41      6.36 o 
  -3  -7   6       68.64       72.78      3.72 o 
  -2  -7   6       63.63       61.61      3.14 o 
  -1  -7   6       44.95       50.18      4.88 o 
   0  -7   6       13.67       14.95      1.46 o 
   1  -7   6       78.99       79.41      7.66 o 
   2  -7   6       19.11       17.85      2.24 o 
   3  -7   6       27.47       23.96      2.18 o 
   4  -7   6       21.47       20.17      2.48 o 
   5  -7   6       21.12       21.74      4.67 o 
   6  -7   6       13.10       13.15      3.87 o 
   7  -7   6        1.85        1.88      2.98 o 
  -8  -6   6       17.09       18.82      4.56 o 
  -7  -6   6       33.55       34.79      5.42 o 
  -6  -6   6        3.14        2.66      2.28 o 
  -5  -6   6       49.26       49.10      3.72 o 
  -4  -6   6        7.80        2.27      2.60 o 
  -3  -6   6       91.25       84.36      5.49 o 
  -2  -6   6      128.22      110.32      4.00 o 
  -1  -6   6      423.47      459.44      7.91 o 
   0  -6   6        0.07       -0.04      0.51 o 
   1  -6   6       65.22       66.70      3.56 o 
   2  -6   6       90.91       92.14      6.38 o 
   3  -6   6       20.60       22.58      2.64 o 
   4  -6   6       68.25       70.35      3.86 o 
   5  -6   6       24.05       22.53      4.05 o 
   6  -6   6        5.48        6.47      2.87 o 
   7  -6   6        5.73        5.77      3.06 o 
  -8  -5   6       46.16       47.97      6.36 o 
  -7  -5   6      180.28      178.81     10.17 o 
  -6  -5   6        9.53        6.12      2.71 o 
  -5  -5   6      179.72      189.54     10.16 o 
  -4  -5   6        5.28        4.15      1.41 o 
  -3  -5   6       13.49       12.54      2.44 o 
  -2  -5   6       39.50       28.01      6.95 o 
  -1  -5   6      211.59      226.16      4.80 o 
   0  -5   6       54.96       56.19      2.19 o 
   1  -5   6      683.46      780.31     15.64 o 
   2  -5   6        5.22        3.55      1.39 o 
   3  -5   6       11.77       13.40      2.68 o 
   4  -5   6       50.02       49.75      3.38 o 
   5  -5   6        2.62        5.62      1.63 o 
   6  -5   6       23.10       26.23      4.83 o 
   7  -5   6       22.82       20.13      4.56 o 
  -8  -4   6        6.20        2.76      2.63 o 
  -7  -4   6       18.59       20.03      4.27 o 
  -6  -4   6       67.49       58.84      5.42 o 
  -5  -4   6      121.74      122.81      7.19 o 
  -4  -4   6       18.63       14.75      2.09 o 
  -3  -4   6       33.45       28.72      2.66 o 
  -2  -4   6       36.64       35.08      5.51 o 
  -1  -4   6      258.47      305.70      6.08 o 
   0  -4   6        9.26        8.20      1.07 o 
   1  -4   6      774.34      816.50     15.97 o 
   2  -4   6        8.81       11.86      1.84 o 
   3  -4   6      182.65      192.07      8.24 o 
   4  -4   6       20.36       21.34      2.47 o 
   5  -4   6       63.20       76.51      4.07 o 
   6  -4   6       39.81       44.24      3.43 o 
   7  -4   6       17.72        9.91      3.52 o 
  -8  -3   6       22.14       15.70      3.92 o 
  -7  -3   6       71.68       78.09      6.63 o 
  -6  -3   6       45.35       56.86      5.74 o 
  -5  -3   6       56.25       67.14      5.29 o 
  -4  -3   6       10.56        8.60      1.69 o 
  -3  -3   6       90.76       93.03      3.08 o 
  -2  -3   6       27.11       19.33      2.02 o 
  -1  -3   6      402.26      430.97      9.45 o 
   0  -3   6       41.97       46.50      2.01 o 
   1  -3   6      528.52      601.05     12.48 o 
   2  -3   6      107.69      104.45      5.72 o 
   3  -3   6       76.15       82.71      5.15 o 
   4  -3   6        4.99        4.78      1.45 o 
   5  -3   6      139.85      144.06      5.60 o 
   6  -3   6       28.01       26.46      2.94 o 
   7  -3   6       66.15       74.65      6.71 o 
   8  -3   6        8.74       13.15      3.84 o 
  -8  -2   6        2.31        1.40      2.09 o 
  -7  -2   6        3.89        7.01      3.03 o 
  -6  -2   6       42.23       42.58      5.15 o 
  -5  -2   6       66.74       66.95      5.37 o 
  -4  -2   6       25.98       18.34      3.80 o 
  -3  -2   6      138.48      150.26      3.86 o 
  -2  -2   6      194.90      214.50      4.82 o 
  -1  -2   6     1399.40     1498.22     20.23 o 
   0  -2   6       42.91       38.18      2.91 o 
   1  -2   6      188.01      215.86      8.51 o 
   2  -2   6       20.69       20.05      2.93 o 
   3  -2   6       42.65       41.56      3.79 o 
   4  -2   6      111.72      124.38      6.42 o 
   5  -2   6      132.29      159.61      5.85 o 
   6  -2   6       14.75       17.90      2.71 o 
   7  -2   6       49.03       52.24      5.91 o 
  -8  -1   6        6.46        8.99      3.06 o 
  -7  -1   6       16.95       10.28      3.25 o 
  -6  -1   6        3.17        2.66      2.09 o 
  -5  -1   6       26.64       25.84      3.69 o 
  -4  -1   6       25.00       24.27      3.20 o 
  -3  -1   6      178.24      180.25      4.17 o 
  -2  -1   6       27.35       30.00      1.72 o 
  -1  -1   6       91.25       92.69      3.44 o 
   0  -1   6       54.28       51.02      2.70 o 
   1  -1   6      176.43      196.29      7.84 o 
   2  -1   6      161.58      145.07      6.79 o 
   3  -1   6      145.02      154.32      5.23 o 
   4  -1   6        4.90        5.46      1.43 o 
   5  -1   6      125.54      118.57     10.19 o 
   6  -1   6       14.50       14.18      2.31 o 
   7  -1   6       21.04       22.31      2.88 o 
  -8   0   6        7.15        7.33      2.93 o 
  -7   0   6        0.00        0.27      1.96 o 
  -6   0   6       15.04       11.70      2.98 o 
  -5   0   6        0.85        1.30      1.04 o 
  -4   0   6       13.19       12.54      1.85 o 
  -3   0   6       34.80       31.99      2.62 o 
  -2   0   6        0.17        0.50      0.58 o 
  -1   0   6       17.51       16.63      1.33 o 
   0   0   6       10.19       12.24      2.31 o 
   1   0   6       27.82       29.26      3.25 o 
   2   0   6      109.66       93.61      5.34 o 
   3   0   6       68.42       52.70      4.11 o 
   4   0   6        0.13        0.04      0.86 o 
   5   0   6       99.23      102.76      4.51 o 
   6   0   6       16.66       19.63      4.52 o 
   7   0   6       13.77       22.90      4.03 o 
  -8   1   6        6.46       11.62      3.36 o 
  -7   1   6       16.96       15.57      3.73 o 
  -6   1   6        3.18        2.77      1.20 o 
  -5   1   6       26.50       27.97      2.56 o 
  -4   1   6       25.06       23.54      3.18 o 
  -3   1   6      178.18      186.66      6.14 o 
  -2   1   6       27.34       27.52      2.00 o 
  -1   1   6       91.29       83.48      3.29 o 
   0   1   6       54.25       54.20      3.76 o 
   1   1   6      176.32      188.26      7.73 o 
   2   1   6      161.72      148.34      6.87 o 
   3   1   6      145.14      150.18      4.99 o 
   4   1   6        4.93        3.31      1.26 o 
   5   1   6      125.40      119.07      4.85 o 
   6   1   6       14.50       15.87      3.41 o 
   7   1   6       21.04       19.27      3.97 o 
  -8   2   6        2.31        0.78      2.15 o 
  -7   2   6        3.88        4.40      2.58 o 
  -6   2   6       42.24       49.24      3.09 o 
  -5   2   6       66.66       65.19      3.32 o 
  -4   2   6       25.96       28.44      7.17 o 
  -3   2   6      138.35      147.70      4.72 o 
  -2   2   6      195.05      203.00      8.03 o 
  -1   2   6     1399.71     1523.07     24.56 o 
   0   2   6       42.93       40.62      3.33 o 
   1   2   6      187.99      230.59      8.62 o 
   2   2   6       20.66       22.20      3.06 o 
   3   2   6       42.71       44.67      2.64 o 
   4   2   6      111.77      120.81      4.52 o 
   5   2   6      132.35      156.02      8.21 o 
   6   2   6       14.75       17.80      3.70 o 
   7   2   6       49.03       43.62      5.34 o 
   8   2   6        2.98       -1.93      1.83 o 
  -8   3   6       22.13       18.28      4.05 o 
  -7   3   6       71.66       73.50      6.20 o 
  -6   3   6       45.36       51.04      3.19 o 
  -5   3   6       56.27       53.54      3.15 o 
  -4   3   6       10.53        8.89      1.15 o 
  -3   3   6       90.74       91.47      4.34 o 
  -2   3   6       27.18       20.68      1.84 o 
  -1   3   6      402.35      433.18      9.04 o 
   0   3   6       41.99       49.34      3.57 o 
   1   3   6      528.92      596.75     16.83 o 
   2   3   6      107.79      105.15      5.80 o 
   3   3   6       76.18       80.97      3.41 o 
   4   3   6        5.01        4.51      2.15 o 
   5   3   6      139.81      140.40      7.81 o 
   6   3   6       28.01       32.59      4.40 o 
   7   3   6       66.14       66.01      5.96 o 
   8   3   6        8.74        9.02      3.46 o 
  -8   4   6        6.20        5.48      2.87 o 
  -7   4   6       18.60       22.87      2.76 o 
  -6   4   6       67.52       61.62      3.51 o 
  -5   4   6      121.85      109.92      4.53 o 
  -4   4   6       18.67       14.13      1.91 o 
  -3   4   6       33.40       35.98      2.19 o 
  -2   4   6       36.71       33.92      2.18 o 
   0   4   6        9.24        9.74      2.15 o 
   1   4   6      774.78      842.19     21.80 o 
   2   4   6        8.75       10.47      2.44 o 
   3   4   6      182.66      194.46      8.56 o 
   4   4   6       20.36       17.45      3.36 o 
   5   4   6       63.23       56.32      5.10 o 
   6   4   6       39.79       37.15      4.94 o 
   7   4   6       17.70       13.61      3.65 o 
  -8   5   6       46.15       47.35      5.83 o 
  -7   5   6      180.30      179.06      6.58 o 
  -6   5   6        9.53        6.82      1.69 o 
  -5   5   6      179.50      184.62      7.61 o 
  -4   5   6        5.28        5.24      1.40 o 
  -3   5   6       13.47       14.70      3.49 o 
  -2   5   6       39.59       32.34      2.08 o 
  -1   5   6      211.93      194.19      7.60 o 
   0   5   6       54.94       54.57      3.87 o 
   1   5   6      683.70      796.91     21.13 o 
   2   5   6        5.23        4.56      1.85 o 
   3   5   6       11.75       15.17      3.03 o 
   4   5   6       49.98       53.42      4.81 o 
   5   5   6        2.61        3.22      2.28 o 
   6   5   6       23.09       17.48      3.81 o 
   7   5   6       22.81       22.25      4.46 o 
  -8   6   6       17.09       15.96      2.61 o 
  -7   6   6       33.54       32.53      3.29 o 
  -6   6   6        3.13        2.56      1.31 o 
  -5   6   6       49.25       46.93      3.18 o 
  -4   6   6        7.81        6.66      1.72 o 
  -3   6   6       91.23       90.55      3.88 o 
  -2   6   6      128.21      119.81      3.95 o 
  -1   6   6      423.45      472.73     13.31 o 
   0   6   6        0.07        0.40      1.15 o 
   1   6   6       65.08       73.98      4.64 o 
   2   6   6       90.79       92.05      5.61 o 
   3   6   6       20.62       21.07      3.44 o 
   4   6   6       68.25       73.93      5.58 o 
   5   6   6       24.02       24.08      4.05 o 
   6   6   6        5.48        2.47      2.31 o 
   7   6   6        5.73        5.37      2.66 o 
  -8   7   6        3.23        2.82      1.54 o 
  -7   7   6       33.09       35.11      3.43 o 
  -6   7   6        7.46        7.16      1.77 o 
  -5   7   6        9.34        8.22      1.77 o 
  -4   7   6      174.06      175.20      5.89 o 
  -3   7   6       68.62       66.73      3.52 o 
  -2   7   6       63.64       62.57      3.60 o 
  -1   7   6       44.93       54.49      3.60 o 
   0   7   6       13.68       12.99      2.20 o 
   1   7   6       78.92       78.25      4.99 o 
   2   7   6       19.15       26.66      3.54 o 
   3   7   6       27.44       22.68      3.54 o 
   4   7   6       21.43       18.68      3.46 o 
   5   7   6       21.14       23.01      4.05 o 
   6   7   6       13.10       10.23      3.17 o 
   7   7   6        1.85       -0.59      2.04 o 
  -7   8   6        1.05       -0.55      1.15 o 
  -6   8   6       15.28       18.03      2.81 o 
  -5   8   6       12.16       11.36      2.01 o 
  -4   8   6       11.94       10.49      1.86 o 
  -3   8   6      180.81      187.09      6.07 o 
  -2   8   6       15.66       15.87      2.04 o 
  -1   8   6      114.50      111.59      5.21 o 
   0   8   6        8.21        7.11      1.77 o 
   1   8   6        1.84        1.23      1.32 o 
   2   8   6       63.04       60.37      4.67 o 
   3   8   6        6.01        8.43      2.60 o 
   4   8   6      106.79      105.18      6.93 o 
   5   8   6        7.30        2.71      2.42 o 
   6   8   6        1.46        4.05      2.47 o 
   7   8   6        2.71        3.95      2.79 o 
  -7   9   6       10.45        8.56      2.05 o 
  -6   9   6        8.02       10.58      4.71 o 
  -5   9   6       34.43       34.67      3.13 o 
  -4   9   6        3.61        4.60      1.51 o 
  -3   9   6      195.84      193.55      8.91 o 
  -1   9   6      111.95      113.87      5.37 o 
   1   9   6        6.44        7.33      2.20 o 
   2   9   6       14.03       12.32      2.68 o 
   3   9   6       13.95        9.91      2.76 o 
   4   9   6        4.00        3.03      2.17 o 
   5   9   6       64.75       63.65      5.83 o 
   6   9   6       11.07        6.68      2.63 o 
   7   9   6        7.86       11.22      3.19 o 
  -7  10   6        1.61        0.94      1.31 o 
  -6  10   6       11.46       11.94      2.30 o 
  -5  10   6        3.47        6.57      1.80 o 
  -4  10   6       83.97       70.67      3.90 o 
  -3  10   6      322.59      352.68     13.13 o 
  -2  10   6       54.56       52.02      4.56 o 
  -1  10   6      199.80      187.27      7.38 o 
   0  10   6        3.71        3.81      1.56 o 
   1  10   6       69.19       72.37      4.81 o 
   2  10   6       53.10       53.53      4.56 o 
   3  10   6       69.27       74.79      5.69 o 
   4  10   6       16.12       12.43      3.36 o 
   5  10   6        6.19        4.30      2.52 o 
   6  10   6        5.40        1.64      2.42 o 
  -7  11   6        5.68        4.43      2.55 o 
  -6  11   6        1.73       -0.20      1.81 o 
  -5  11   6        4.48        6.27      1.80 o 
  -4  11   6        5.03        4.67      2.34 o 
  -3  11   6       71.08       70.01      5.40 o 
  -2  11   6       43.62       43.89      4.27 o 
   0  11   6       82.05       73.90      4.70 o 
   1  11   6      243.17      254.35     10.04 o 
   2  11   6       64.19       67.03      5.13 o 
   3  11   6      105.45      106.98      6.98 o 
   4  11   6       52.86       67.14      5.80 o 
   5  11   6       20.71       16.51      3.65 o 
   6  11   6       11.02        6.85      2.95 o 
  -6  12   6        4.99        1.93      2.20 o 
  -5  12   6       20.29       26.07      4.51 o 
  -4  12   6        3.18        3.76      2.31 o 
  -3  12   6       57.09       49.26      4.75 o 
  -2  12   6       27.77       33.15      4.35 o 
   0  12   6       11.13        9.64      2.20 o 
   1  12   6      171.15      179.08      8.32 o 
   2  12   6       33.94       33.93      4.13 o 
   3  12   6       87.93       91.73      6.47 o 
   4  12   6       34.21       26.47      4.48 o 
   5  12   6        5.82        3.17      2.47 o 
   6  12   6        1.27       -1.34      1.18 o 
  -6  13   6        2.54        5.96      3.03 o 
  -5  13   6        6.72        7.41      2.68 o 
  -4  13   6        2.56        4.21      2.28 o 
  -3  13   6       23.62       23.01      4.03 o 
  -2  13   6       18.93       21.91      3.79 o 
   0  13   6       57.77       65.61      4.59 o 
   1  13   6      426.33      447.74     14.63 o 
   2  13   6        3.47        2.85      1.83 o 
   3  13   6        7.90        9.23      2.95 o 
   4  13   6        8.42       12.64      3.62 o 
   5  13   6       10.01        8.38      3.25 o 
  -5  14   6        0.88        2.52      2.23 o 
  -4  14   6       12.88       11.25      3.36 o 
  -3  14   6       23.08       25.13      4.27 o 
  -2  14   6       46.11       50.39      4.83 o 
   1  14   6       20.15       15.84      2.95 o 
   2  14   6       10.59       13.18      2.98 o 
   3  14   6        4.27        9.32      2.90 o 
   4  14   6       18.27       21.21      4.35 o 
   5  14   6        0.89        0.08      1.83 o 
  -5  15   6        1.81        0.89      1.40 o 
  -4  15   6        5.76        9.50      3.01 o 
  -3  15   6       16.66       15.49      3.57 o 
  -2  15   6        4.52        7.60      2.74 o 
   2  15   6        4.36        5.02      2.07 o 
   3  15   6       18.19       14.60      3.60 o 
   4  15   6        5.81        4.56      2.34 o 
  -4  16   6        0.22       -0.97      1.34 o 
  -3  16   6        5.07        8.40      3.03 o 
  -2  16   6       12.12       11.70      3.28 o 
   2  16   6        9.34        9.64      2.76 o 
   3  16   6       14.32       17.44      2.71 o 
  -3  17   6        0.24        0.67      1.77 o 
   2  17   6        4.16        3.68      2.07 o 
  -2 -17   7        7.70       10.47     20.86 o 
  -1 -17   7       17.64       35.05      4.79 o 
   0 -17   7        7.19       16.14      2.90 o 
   1 -17   7        9.73        6.28      3.09 o 
  -3 -16   7        6.70        5.66      3.84 o 
  -2 -16   7       10.25       16.56      3.80 o 
  -1 -16   7        6.60        9.54      4.46 o 
   0 -16   7        9.09       11.34      2.59 o 
   1 -16   7        1.41        0.95      1.44 o 
   2 -16   7        1.22       -0.64      1.41 o 
   3 -16   7        0.27        2.81      2.81 o 
  -4 -15   7       10.04       11.92      4.62 o 
  -3 -15   7       42.75       40.27      7.36 o 
  -2 -15   7       22.76       23.90      4.28 o 
  -1 -15   7       11.73       17.18      4.50 o 
   0 -15   7       14.10       12.14      2.72 o 
   1 -15   7        0.16        0.04      1.33 o 
   2 -15   7        4.27        2.99      1.83 o 
   3 -15   7       10.50       11.27      2.58 o 
  -5 -14   7        2.15       -0.19      2.76 o 
  -4 -14   7        3.95       -0.11      2.58 o 
  -3 -14   7       13.77       14.76      4.89 o 
  -2 -14   7       43.26       36.70      5.35 o 
  -1 -14   7       60.70       66.37      5.53 o 
   0 -14   7       16.39       17.21      3.32 o 
   1 -14   7       14.29       12.62      2.64 o 
   2 -14   7        0.23        0.55      1.21 o 
   3 -14   7       13.37       11.10      2.68 o 
   4 -14   7        6.16        7.06      2.39 o 
  -5 -13   7       10.03        7.01      3.95 o 
  -4 -13   7        2.20       -1.72      2.23 o 
  -3 -13   7        1.74        2.42      2.60 o 
  -2 -13   7        9.98       14.29      3.40 o 
  -1 -13   7       42.38       47.73      4.64 o 
   0 -13   7       40.34       24.36      4.01 o 
   1 -13   7       59.29       58.38      4.45 o 
   2 -13   7       29.47       22.27      6.43 o 
   3 -13   7        4.83        3.51      1.88 o 
   4 -13   7        0.40        0.88      1.44 o 
   5 -13   7        4.76        8.94      3.84 o 
  -6 -12   7       16.78       20.90      3.96 o 
  -5 -12   7        4.19        7.02      2.23 o 
  -4 -12   7        6.34        3.28      2.93 o 
  -3 -12   7        6.32        1.66      2.76 o 
  -2 -12   7       18.53       18.93      3.22 o 
  -1 -12   7       21.89       28.88      3.69 o 
   0 -12   7       95.27       84.79      5.18 o 
   1 -12   7       31.84       34.01      3.56 o 
   2 -12   7       58.30       57.34      6.71 o 
   3 -12   7       81.37       89.08      5.46 o 
   4 -12   7        5.53        3.57      1.92 o 
   5 -12   7        0.48        1.23      2.39 o 
  -6 -11   7       27.54       30.03      5.88 o 
  -5 -11   7        1.16       -0.13      1.81 o 
  -4 -11   7       10.54        8.09      2.19 o 
  -3 -11   7        0.93        1.66      2.39 o 
  -2 -11   7       78.55       84.43      5.45 o 
  -1 -11   7       62.05       63.12      4.31 o 
   0 -11   7      131.40      127.58     13.06 o 
   1 -11   7       19.38       17.70      2.76 o 
   2 -11   7       13.21       13.32      2.54 o 
   3 -11   7       46.66       49.75      3.25 o 
   4 -11   7       73.60       78.61      5.16 o 
   5 -11   7       26.55       23.33      5.21 o 
  -6 -10   7        5.93        6.85      3.03 o 
  -5 -10   7        0.46        0.91      1.54 o 
  -4 -10   7       51.85       49.93      3.86 o 
  -3 -10   7       59.28       56.39      3.78 o 
  -2 -10   7      234.97      229.19      8.00 o 
  -1 -10   7       55.09       53.20      4.25 o 
   0 -10   7      125.99      119.25      7.23 o 
   1 -10   7       67.38       66.21      6.03 o 
   2 -10   7       14.03        9.52      4.24 o 
   3 -10   7       76.71       84.97      3.89 o 
   4 -10   7        5.84        7.65      3.22 o 
   5 -10   7       22.46       17.10      4.56 o 
   6 -10   7        7.10        6.36      3.28 o 
  -6  -9   7        8.94        9.21      3.06 o 
  -5  -9   7       36.77       38.04      4.38 o 
  -4  -9   7       69.18       71.40      4.44 o 
  -3  -9   7      121.27      122.28      5.26 o 
  -2  -9   7       99.61      105.88      3.77 o 
  -1  -9   7       30.44       31.93      4.11 o 
   0  -9   7      166.19      179.84      6.86 o 
   1  -9   7       71.76       68.56      4.34 o 
   2  -9   7       56.04       51.35      3.73 o 
   3  -9   7       13.72       12.99      2.16 o 
   4  -9   7       32.66       34.89      3.42 o 
   5  -9   7       19.03       26.95      5.42 o 
   6  -9   7       13.51       12.21      4.00 o 
  -7  -8   7        1.61        1.91      2.52 o 
  -6  -8   7        6.51        8.19      3.01 o 
  -5  -8   7       59.86       60.86      5.45 o 
  -4  -8   7       41.78       45.17      3.62 o 
  -3  -8   7       34.86       23.88      5.69 o 
  -2  -8   7      284.84      309.71      6.77 o 
  -1  -8   7        6.39        8.21      2.08 o 
   0  -8   7       76.55       71.13      4.19 o 
   1  -8   7       28.40       28.73      3.06 o 
   2  -8   7      111.75      108.72      5.04 o 
   3  -8   7       40.21       46.07      3.42 o 
   4  -8   7        0.79        0.26      1.18 o 
   5  -8   7       13.55       14.17      3.89 o 
   6  -8   7        3.75        1.53      2.52 o 
  -7  -7   7        2.45        5.21      2.87 o 
  -6  -7   7       14.86       11.09      3.41 o 
  -5  -7   7      127.16      130.43      5.81 o 
  -4  -7   7       41.42       40.12     11.70 o 
  -3  -7   7      279.54      270.22      9.79 o 
  -2  -7   7       56.93       56.94      3.13 o 
  -1  -7   7       22.29       23.59      1.84 o 
   0  -7   7      248.61      266.76      8.26 o 
   1  -7   7      196.75      207.96      7.03 o 
   2  -7   7       16.10       18.47      2.51 o 
   3  -7   7       54.80       56.18      3.67 o 
   4  -7   7       27.22       24.21      2.80 o 
   5  -7   7        4.94        5.66      3.41 o 
   6  -7   7        1.18        0.51      2.17 o 
   7  -7   7        1.13        2.52      2.76 o 
  -7  -6   7       37.46       35.22      5.48 o 
  -6  -6   7       29.59       29.99      4.75 o 
  -5  -6   7        0.53        2.07      1.99 o 
  -4  -6   7      106.79       98.50      4.70 o 
  -3  -6   7      167.41      170.27      4.77 o 
  -2  -6   7      132.94      125.78      3.84 o 
  -1  -6   7      133.62      147.00      5.92 o 
   0  -6   7       76.86       77.62      2.78 o 
   1  -6   7       32.09       40.20      3.07 o 
   2  -6   7       66.38       67.42      3.77 o 
   3  -6   7       98.31      105.90      6.36 o 
   4  -6   7        3.81        2.74      1.48 o 
   5  -6   7       12.31       10.30      2.04 o 
   6  -6   7        8.43        7.14      3.14 o 
   7  -6   7        3.34        5.40      3.06 o 
  -8  -5   7       12.32        9.91      3.76 o 
  -7  -5   7       11.60       11.60      3.44 o 
  -6  -5   7       46.41       49.74      5.64 o 
  -5  -5   7      190.49      211.80      9.93 o 
  -4  -5   7       55.72       58.27     10.56 o 
  -3  -5   7      129.50      130.96      4.79 o 
  -2  -5   7        6.36        4.82      1.08 o 
  -1  -5   7       97.41       86.32      3.07 o 
   0  -5   7        3.08        0.99      0.65 o 
   1  -5   7      156.18      155.77      5.67 o 
   2  -5   7       51.90       52.98      4.71 o 
   3  -5   7        3.29        1.74      1.64 o 
   4  -5   7        9.88        7.88      3.05 o 
   5  -5   7       31.72       26.89      2.92 o 
   6  -5   7        4.35        4.03      2.60 o 
   7  -5   7        1.77        2.36      2.44 o 
  -8  -4   7        9.53        9.48      3.46 o 
  -7  -4   7       27.70       32.94      5.23 o 
  -6  -4   7       29.56       23.84      4.40 o 
  -5  -4   7        2.17        0.85      1.28 o 
  -4  -4   7       21.58       14.87      2.01 o 
  -3  -4   7       99.00      101.81      3.41 o 
  -2  -4   7       43.17       43.50      4.25 o 
  -1  -4   7       16.52       17.12      1.61 o 
   0  -4   7      135.74      139.54      3.79 o 
   1  -4   7       13.19       13.37      2.11 o 
   2  -4   7      150.43      168.56      7.89 o 
   3  -4   7      151.10      144.72      7.49 o 
   4  -4   7       43.32       44.33      4.24 o 
   5  -4   7       13.20       13.48      2.30 o 
   6  -4   7        1.57        4.71      1.65 o 
   7  -4   7        3.07        7.52      2.85 o 
  -8  -3   7        3.73        3.54      2.90 o 
  -7  -3   7        7.05        6.79      3.11 o 
  -6  -3   7       30.44       26.44      4.51 o 
  -5  -3   7      162.19      159.58     11.85 o 
  -4  -3   7       83.97       83.86      3.18 o 
  -3  -3   7       26.59       26.90      2.04 o 
  -2  -3   7       92.66       84.16      4.50 o 
  -1  -3   7       46.20       41.77      2.08 o 
   0  -3   7      394.47      433.45      7.79 o 
   1  -3   7      142.91      156.71      6.12 o 
   2  -3   7        4.63        6.52      2.25 o 
   3  -3   7      253.30      252.85     10.25 o 
   4  -3   7       80.48       84.76      4.30 o 
   5  -3   7       53.66       55.31      4.43 o 
   6  -3   7       17.16       16.17      2.53 o 
   7  -3   7        4.43        2.52      2.50 o 
  -8  -2   7        2.94        1.64      2.09 o 
  -7  -2   7       16.92       18.39      4.13 o 
  -5  -2   7       51.25       42.32      7.80 o 
  -4  -2   7      164.64      162.12      9.70 o 
  -3  -2   7      179.97      181.81      4.47 o 
  -2  -2   7      621.14      676.23     14.56 o 
  -1  -2   7      178.45      196.59      4.66 o 
   0  -2   7      430.89      458.41     12.34 o 
   1  -2   7       37.71       38.60      4.03 o 
   2  -2   7       85.79       84.67      5.45 o 
   3  -2   7      105.77      101.04      6.01 o 
   4  -2   7        0.53        1.12      1.22 o 
   5  -2   7      111.07      107.25     14.12 o 
   6  -2   7        1.60        1.62      1.37 o 
   7  -2   7       20.66       17.91      3.95 o 
  -8  -1   7        4.58        4.56      2.50 o 
  -7  -1   7        0.03       -1.42      1.53 o 
  -6  -1   7       21.09       21.23      3.87 o 
  -5  -1   7       16.36       15.57      4.08 o 
  -4  -1   7       77.76       74.79      4.74 o 
  -3  -1   7       61.18       65.77      2.60 o 
  -2  -1   7       84.48       88.46      2.94 o 
  -1  -1   7       58.08       58.39      2.89 o 
   0  -1   7      217.69      255.69      9.85 o 
   1  -1   7       21.49       25.69      3.33 o 
   2  -1   7       82.44       73.85      5.07 o 
   3  -1   7       70.51       72.80      5.15 o 
   4  -1   7      157.87      156.06     10.52 o 
   5  -1   7       45.54       29.49      3.09 o 
   6  -1   7       30.04       24.54      3.95 o 
   7  -1   7       12.52       17.96      4.00 o 
  -8   0   7        0.27        0.11      1.72 o 
  -7   0   7        0.11        0.00      1.69 o 
  -6   0   7        9.55        9.56      2.98 o 
  -5   0   7       11.13       11.15      2.00 o 
  -4   0   7       52.11       47.92      2.99 o 
  -3   0   7       50.36       47.63      3.40 o 
  -2   0   7        0.61        0.56      0.59 o 
  -1   0   7       43.64       43.29      4.07 o 
   0   0   7        4.55        4.51      1.83 o 
   1   0   7      255.36      284.61     10.55 o 
   2   0   7       13.60       11.81      2.74 o 
   3   0   7       51.61       47.70      4.27 o 
   4   0   7       14.66       20.45      2.43 o 
   5   0   7       55.22       52.88      3.87 o 
   6   0   7       28.25       31.19      4.59 o 
   7   0   7        0.93        1.56      2.20 o 
  -8   1   7        4.58        3.33      2.31 o 
  -7   1   7        0.03       -0.46      1.93 o 
  -6   1   7       21.11       24.16      4.11 o 
  -5   1   7       16.35       18.20      3.46 o 
  -4   1   7       77.79       76.74      3.70 o 
  -3   1   7       61.27       62.09      4.70 o 
  -2   1   7       84.28       83.78      3.53 o 
  -1   1   7       58.08       56.33      3.32 o 
   0   1   7      217.86      245.36      9.45 o 
   1   1   7       21.59       25.50      3.33 o 
   2   1   7       82.48       74.76      5.18 o 
   3   1   7       70.55       73.85      5.29 o 
   4   1   7      157.76      166.79      5.76 o 
   5   1   7       45.51       31.89      4.21 o 
   6   1   7       30.06       33.29      4.67 o 
   7   1   7       12.54       14.63      3.65 o 
  -8   2   7        2.93        3.97      2.74 o 
  -7   2   7       16.92       17.34      3.84 o 
  -6   2   7       60.57       72.35      5.91 o 
  -5   2   7       51.18       48.94      4.99 o 
  -4   2   7      164.69      164.56      5.41 o 
  -3   2   7      179.98      178.88      9.95 o 
  -2   2   7      621.06      668.47     13.16 o 
  -1   2   7      178.46      192.62     12.76 o 
   0   2   7      430.78      465.62     14.31 o 
   1   2   7       37.74       34.52      3.84 o 
   2   2   7       85.70       86.33      5.53 o 
   3   2   7      105.83       96.55      4.10 o 
   4   2   7        0.53       -2.21      1.48 o 
   6   2   7        1.60        2.55      2.44 o 
   7   2   7       20.63       28.08      4.67 o 
  -8   3   7        3.73        3.41      2.39 o 
  -7   3   7        7.06        6.87      2.74 o 
  -6   3   7       30.40       33.80      4.64 o 
  -5   3   7      162.18      165.12      8.54 o 
  -4   3   7       83.93       77.79      9.09 o 
  -3   3   7       26.60       20.85      2.05 o 
  -2   3   7       92.85       91.16      5.40 o 
  -1   3   7       46.19       47.14      3.60 o 
   0   3   7      394.20      439.93     13.66 o 
   1   3   7      142.93      156.18      7.36 o 
   2   3   7        4.66        5.61      2.23 o 
   3   3   7      253.31      250.99      6.88 o 
   4   3   7       80.66       82.76      5.93 o 
   5   3   7       53.60       56.43      5.26 o 
   6   3   7       17.16       19.27      4.00 o 
   7   3   7        4.43        3.92      2.71 o 
  -8   4   7        9.51       12.54      3.49 o 
  -7   4   7       27.71       30.10      3.15 o 
  -6   4   7       29.61       27.92      2.87 o 
  -5   4   7        2.19        0.62      1.74 o 
  -4   4   7       21.60       19.70      3.46 o 
  -3   4   7       98.95       99.19      5.37 o 
  -2   4   7       43.15       46.58      5.23 o 
  -1   4   7       16.55       14.98      2.42 o 
   0   4   7      136.09      130.60      6.52 o 
   1   4   7       13.16       13.53      2.71 o 
   2   4   7      150.61      150.73      7.65 o 
   3   4   7      151.19      151.43      7.76 o 
   4   4   7       43.32       36.99      4.56 o 
   5   4   7       13.20       12.91      3.46 o 
   6   4   7        1.56        3.25      2.39 o 
   7   4   7        3.05        3.46      2.66 o 
  -8   5   7       12.34       10.15      3.41 o 
  -7   5   7       11.61       11.18      2.55 o 
  -6   5   7       46.46       46.92      3.47 o 
  -5   5   7      190.52      187.32      8.04 o 
  -4   5   7       55.77       48.94      4.46 o 
  -3   5   7      129.38      132.77      4.49 o 
  -2   5   7        6.34        5.82      1.26 o 
   0   5   7        3.04        0.94      1.34 o 
   1   5   7      156.40      147.24      7.17 o 
   2   5   7       51.86       50.49      4.46 o 
   3   5   7        3.30        1.40      1.88 o 
   4   5   7        9.83       13.23      3.36 o 
   5   5   7       31.65       29.72      4.40 o 
   6   5   7        4.35        8.19      3.03 o 
   7   5   7        1.77       -1.42      1.93 o 
  -7   6   7       37.48       39.37      4.51 o 
  -6   6   7       29.56       31.38      3.14 o 
  -5   6   7        0.53       -0.36      1.02 o 
  -4   6   7      106.73      107.65      6.68 o 
  -3   6   7      167.49      159.30      8.05 o 
  -2   6   7      133.18      126.68      5.83 o 
   0   6   7       76.79       86.12      5.15 o 
   1   6   7       32.07       33.05      3.84 o 
   2   6   7       66.34       62.57      4.91 o 
   3   6   7       98.37       97.39      6.44 o 
   4   6   7        3.80        2.01      2.12 o 
   5   6   7       12.31       14.23      3.49 o 
   6   6   7        8.42        4.70      2.66 o 
   7   6   7        3.34        3.92      2.50 o 
  -7   7   7        2.46        4.11      2.51 o 
  -6   7   7       14.84       13.78      3.19 o 
  -5   7   7      127.28      123.99      5.27 o 
  -4   7   7       41.37       41.14      3.08 o 
  -3   7   7      279.82      283.40     11.17 o 
  -2   7   7       56.91       61.80      3.92 o 
  -1   7   7       22.32       21.18      2.76 o 
   0   7   7      248.81      263.51      9.85 o 
   1   7   7      196.84      185.66      8.40 o 
   2   7   7       16.15       20.27      3.44 o 
   3   7   7       54.72       53.04      4.94 o 
   4   7   7       27.18       25.05      4.13 o 
   5   7   7        4.93        4.27      2.63 o 
   6   7   7        1.18        2.39      2.39 o 
   7   7   7        1.13        4.46      2.55 o 
  -7   8   7        1.61        2.44      1.53 o 
  -6   8   7        6.54        5.38      1.87 o 
  -5   8   7       59.93       52.45      3.51 o 
  -4   8   7       41.82       38.52      4.55 o 
  -2   8   7      285.03      324.58     10.25 o 
  -1   8   7        6.38        5.83      1.83 o 
   0   8   7       76.67       68.43      4.62 o 
   1   8   7       28.39       28.67      3.65 o 
   2   8   7      111.80      113.96      6.76 o 
   3   8   7       40.28       46.28      4.62 o 
   4   8   7        0.79        0.75      1.88 o 
   5   8   7       13.55       11.41      3.38 o 
   6   8   7        3.75        1.64      2.25 o 
  -7   9   7        0.66        0.56      1.19 o 
  -6   9   7        8.94        9.35      2.11 o 
  -5   9   7       36.81       41.64      6.34 o 
  -4   9   7       69.24       76.90      4.12 o 
  -1   9   7       30.50       30.92      3.06 o 
   0   9   7      166.34      148.77      7.11 o 
   1   9   7       71.90       68.10      5.02 o 
   2   9   7       56.09       54.82      4.70 o 
   3   9   7       13.67        6.68      2.58 o 
   4   9   7       32.63       21.96      4.11 o 
   6   9   7       13.50       10.39      3.14 o 
  -6  10   7        5.95        9.65      2.15 o 
  -5  10   7        0.46       -0.61      1.93 o 
  -4  10   7       51.75       49.31      4.86 o 
  -1  10   7       55.09       64.91      4.27 o 
   1  10   7       67.39       68.29      4.97 o 
   2  10   7       14.05        9.99      2.71 o 
   3  10   7       76.78       82.79      6.25 o 
   4  10   7        5.85        7.52      2.90 o 
   5  10   7       22.45       14.87      3.65 o 
   6  10   7        7.09        4.03      2.34 o 
  -6  11   7       27.50       29.76      3.35 o 
  -5  11   7        1.17        1.36      1.30 o 
  -4  11   7       10.52        8.97      2.95 o 
   0  11   7      131.18      133.93      6.58 o 
   1  11   7       19.45       14.15      2.82 o 
   2  11   7       13.25       14.09      3.06 o 
   3  11   7       46.63       42.68      5.13 o 
   4  11   7       73.59       69.82      6.17 o 
   5  11   7       26.52       22.44      4.19 o 
  -6  12   7       16.79       16.62      2.71 o 
  -5  12   7        4.17        3.92      2.63 o 
  -4  12   7        6.37        8.56      3.09 o 
  -3  12   7        6.32        7.11      2.71 o 
   0  12   7       95.33       93.90      5.61 o 
   1  12   7       31.81       38.71      4.24 o 
   2  12   7       58.31       55.46      4.91 o 
   3  12   7       81.42       97.23      6.85 o 
   4  12   7        5.53        2.71      2.58 o 
   5  12   7        0.48        2.07      2.42 o 
  -5  13   7       10.02       10.95      3.57 o 
  -4  13   7        2.20        4.40      2.25 o 
  -3  13   7        1.72       -1.10      1.50 o 
   1  13   7       59.36       55.38      4.67 o 
   2  13   7       29.46       23.06      3.65 o 
   3  13   7        4.83        6.20      2.55 o 
   4  13   7        0.40        1.83      2.31 o 
  -5  14   7        2.14        0.00      2.04 o 
  -4  14   7        3.95        5.07      2.66 o 
  -3  14   7       13.76       17.66      4.08 o 
   1  14   7       14.27       13.48      2.82 o 
   2  14   7        0.24        1.40      1.53 o 
   3  14   7       13.37       16.46      3.84 o 
   4  14   7        6.16        2.76      2.44 o 
  -4  15   7       10.03        2.90      2.01 o 
   2  15   7        4.26        4.03      2.17 o 
   3  15   7       10.50        8.46      2.98 o 
   2  16   7        1.22       -0.43      1.21 o 
   3  16   7        0.27        0.94      1.80 o 
  -2 -16   8        6.59        1.47      9.06 o 
  -1 -16   8        9.04        6.49      5.48 o 
   0 -16   8       10.26       10.71      2.56 o 
   1 -16   8        1.71        0.25      1.57 o 
  -3 -15   8       17.04       17.65      4.87 o 
  -2 -15   8       11.97       11.23      3.55 o 
  -1 -15   8       11.17       12.98      3.00 o 
   0 -15   8        9.60        6.93      2.27 o 
   1 -15   8        2.62        1.74      1.69 o 
   2 -15   8       22.09       21.58      4.94 o 
  -4 -14   8        5.23        6.18      3.26 o 
  -3 -14   8        2.00        2.02      2.19 o 
  -2 -14   8       40.86       52.83     10.19 o 
  -1 -14   8       24.23       23.56      5.65 o 
   0 -14   8       10.16        7.57      3.84 o 
   1 -14   8        3.53        2.36      1.71 o 
   2 -14   8        5.06        3.25      3.73 o 
   3 -14   8        7.22        9.98      2.56 o 
  -5 -13   8        0.00       -0.08      2.36 o 
  -4 -13   8        4.76        4.30      2.86 o 
  -3 -13   8        6.54        7.38      3.00 o 
  -2 -13   8        4.74        7.36      2.42 o 
  -1 -13   8        2.54        1.74      2.24 o 
   0 -13   8       12.69        9.88      2.58 o 
   1 -13   8        9.76       12.41      3.61 o 
   2 -13   8       21.94       17.39      7.85 o 
   3 -13   8       44.84       50.22      4.86 o 
   4 -13   8        1.75        1.28      1.43 o 
  -5 -12   8        3.31        6.12      3.54 o 
  -4 -12   8        1.05        1.44      3.75 o 
  -3 -12   8       10.40       15.71      3.60 o 
  -2 -12   8       11.06       10.22      2.78 o 
  -1 -12   8        3.04        3.45      2.72 o 
   0 -12   8        5.69        5.15      2.17 o 
   1 -12   8       31.12       28.87      7.64 o 
   2 -12   8       30.52       33.96      5.77 o 
   3 -12   8       11.13       10.44      1.98 o 
   4 -12   8        7.02       10.09      2.41 o 
  -6 -11   8        5.77        3.84      2.85 o 
  -5 -11   8        1.48        3.04      2.70 o 
  -4 -11   8       18.16       13.59      3.23 o 
  -3 -11   8       49.14       36.08      8.92 o 
  -2 -11   8       19.96       19.74      3.35 o 
  -1 -11   8       22.94       21.81      3.06 o 
   0 -11   8      107.41      103.04     15.64 o 
   1 -11   8       52.72       45.22     12.55 o 
   2 -11   8       18.97       23.60      4.94 o 
   3 -11   8       14.45       13.08      2.19 o 
   4 -11   8        7.24        8.38      3.57 o 
   5 -11   8       20.33        6.68      3.09 o 
  -6 -10   8        7.58        9.74      3.41 o 
  -5 -10   8       10.38        6.96      3.70 o 
  -4 -10   8       24.62       22.84      4.15 o 
  -3 -10   8       15.11       19.42      3.48 o 
  -2 -10   8      184.57      183.22      7.99 o 
  -1 -10   8       21.46       22.08      3.12 o 
   0 -10   8       88.29       92.26      5.25 o 
   1 -10   8       30.32       25.41      3.19 o 
   2 -10   8        6.59        8.01      2.04 o 
   3 -10   8        2.66        4.81      1.74 o 
   4 -10   8       31.59       29.21      5.50 o 
   5 -10   8        4.85        2.50      2.52 o 
  -6  -9   8       14.07       21.02      4.40 o 
  -5  -9   8       52.95       53.60      4.31 o 
  -4  -9   8      128.51      134.38      6.00 o 
  -3  -9   8      132.24      131.75      4.73 o 
  -2  -9   8      277.55      290.20     22.50 o 
  -1  -9   8       35.85       30.40      3.51 o 
   0  -9   8      144.55      146.27      7.06 o 
   1  -9   8       38.80       30.40      6.38 o 
   2  -9   8       27.63       30.05      3.30 o 
   3  -9   8       17.41       17.17      2.63 o 
   4  -9   8        0.52        2.15      1.47 o 
   5  -9   8        5.19        5.45      3.03 o 
   6  -9   8        2.66        2.20      2.66 o 
  -6  -8   8       13.95       17.26      4.03 o 
  -5  -8   8       39.89       49.55      4.37 o 
  -4  -8   8       97.44      102.88      5.80 o 
  -3  -8   8       49.10       50.78      5.72 o 
  -2  -8   8      171.53      171.89      4.91 o 
  -1  -8   8       63.52       65.55      4.27 o 
   0  -8   8       52.29       56.18      4.04 o 
   1  -8   8       18.98       17.54      7.05 o 
   2  -8   8       33.75       35.25      3.54 o 
   3  -8   8       18.66       21.86      2.82 o 
   4  -8   8       24.05       21.71      2.92 o 
   5  -8   8        4.66        4.91      3.03 o 
   6  -8   8        4.17        3.03      2.82 o 
  -7  -7   8        3.13        3.49      2.79 o 
  -6  -7   8        2.56        1.74      2.01 o 
  -5  -7   8       43.92       39.27     16.03 o 
  -4  -7   8       51.28       47.20      9.34 o 
  -3  -7   8       14.68       17.50      2.87 o 
  -2  -7   8       32.73       29.41      5.13 o 
  -1  -7   8        7.93        8.17      1.35 o 
   0  -7   8       19.88       20.17      2.73 o 
   1  -7   8       46.70       40.73     10.51 o 
   2  -7   8      100.16      100.19      6.25 o 
   3  -7   8        3.48        1.53      1.72 o 
   4  -7   8        2.87        0.80      1.26 o 
   5  -7   8       18.56       14.05      4.63 o 
   6  -7   8        0.30        0.19      2.28 o 
  -7  -6   8        3.46        4.40      2.87 o 
  -6  -6   8        8.15        7.89      2.91 o 
  -5  -6   8       10.75        8.70      3.23 o 
  -4  -6   8        5.13        2.80      1.66 o 
  -3  -6   8       70.69       69.17      6.02 o 
  -2  -6   8       55.38       54.12      2.72 o 
  -1  -6   8       63.28       64.14      2.81 o 
   0  -6   8      170.64      183.50     12.58 o 
   1  -6   8        5.93        6.70      1.92 o 
   2  -6   8        7.92        8.95      2.02 o 
   3  -6   8      147.38      143.62      7.84 o 
   4  -6   8        4.74        3.94      1.52 o 
   5  -6   8        2.52        4.10      1.75 o 
   6  -6   8        7.33        6.90      3.36 o 
  -7  -5   8       13.74       12.13      3.65 o 
  -6  -5   8        3.61        0.13      1.99 o 
  -5  -5   8       70.91       72.16      8.83 o 
  -4  -5   8       13.36       14.43      1.92 o 
  -3  -5   8       83.96       79.19      3.40 o 
  -2  -5   8       43.95       37.90      2.38 o 
  -1  -5   8       28.60       24.99      1.97 o 
   0  -5   8       20.45       17.88      1.69 o 
   1  -5   8       27.09       29.19      3.06 o 
   2  -5   8       54.04       57.47      4.91 o 
   3  -5   8       22.53       28.62      4.05 o 
   4  -5   8       18.67       17.40      3.29 o 
   5  -5   8       46.72       36.39      7.93 o 
   6  -5   8        3.94        8.38      3.22 o 
  -7  -4   8        1.63        0.08      2.31 o 
  -6  -4   8       65.29       64.24      4.30 o 
  -5  -4   8        1.95        2.05      1.37 o 
  -4  -4   8       28.20       28.40      4.20 o 
  -3  -4   8       69.87       72.03      2.99 o 
  -2  -4   8       62.23       61.94      3.39 o 
  -1  -4   8       14.21       14.58      1.60 o 
   0  -4   8       23.45       18.94      2.37 o 
   1  -4   8       28.01       32.32      3.74 o 
   2  -4   8       45.44       49.45      4.48 o 
   3  -4   8       38.51       36.21      4.30 o 
   4  -4   8       41.81       40.10      3.47 o 
   5  -4   8        4.44        5.05      1.66 o 
   6  -4   8        0.85        2.20      1.65 o 
   7  -4   8        3.19        3.22      2.50 o 
  -7  -3   8        7.65        0.94      2.34 o 
  -6  -3   8       19.20       17.11      8.11 o 
  -5  -3   8       74.37       68.68      4.11 o 
  -4  -3   8       92.58       94.58      5.31 o 
  -3  -3   8       16.21       17.15      1.84 o 
  -2  -3   8       43.35       41.14      2.29 o 
  -1  -3   8       30.36       29.52      2.05 o 
   0  -3   8       77.32       85.03      4.16 o 
   1  -3   8       65.58       64.48      4.99 o 
   2  -3   8       49.40       48.62      4.43 o 
   3  -3   8       30.67       29.93      3.97 o 
   4  -3   8        1.80        2.09      1.30 o 
   5  -3   8        8.64        5.51      2.44 o 
   6  -3   8       37.37       29.23      3.20 o 
  -7  -2   8        1.19        2.42      2.28 o 
  -6  -2   8        3.37        3.46      2.20 o 
  -5  -2   8       51.91       50.99      4.18 o 
  -4  -2   8       53.71       50.84      3.33 o 
  -3  -2   8       58.56       55.94      2.63 o 
  -2  -2   8      262.24      254.35      5.85 o 
  -1  -2   8       52.72       53.39      2.44 o 
   0  -2   8       94.57      101.79      6.36 o 
   1  -2   8       86.18       95.51      5.99 o 
   2  -2   8        3.13        3.97      2.12 o 
   3  -2   8       38.85       34.58      4.35 o 
   4  -2   8      142.72      137.89      5.69 o 
   5  -2   8       27.85       26.37      2.98 o 
   6  -2   8       10.18        6.62      1.88 o 
   7  -2   8        0.10        1.32      2.31 o 
  -8  -1   8        3.63        1.61      0.99 o 
  -7  -1   8        3.96        0.91      1.91 o 
  -6  -1   8        2.65        3.73      2.23 o 
  -5  -1   8        1.03        1.07      1.00 o 
  -4  -1   8       72.63       67.23      3.73 o 
  -3  -1   8      420.07      464.24     10.83 o 
  -2  -1   8      113.79      114.77      3.59 o 
  -1  -1   8       12.09       10.83      2.50 o 
   0  -1   8       40.66       41.23      3.97 o 
   1  -1   8      137.75      139.16      7.33 o 
   2  -1   8       46.71       42.55      4.56 o 
   3  -1   8      423.93      455.23     15.76 o 
   4  -1   8       16.84       16.38      3.44 o 
   5  -1   8       22.51       20.54      3.73 o 
   6  -1   8        0.04        3.68      2.55 o 
   7  -1   8        3.91        6.85      2.87 o 
  -8   0   8        5.70        0.54      1.15 o 
  -7   0   8        2.34       -0.48      1.74 o 
  -6   0   8        2.95        7.89      2.95 o 
  -5   0   8      126.74      142.43      5.69 o 
  -4   0   8       38.34       40.35      4.51 o 
  -3   0   8        8.11        7.01      1.58 o 
  -2   0   8        0.30       -0.69      0.94 o 
  -1   0   8       35.75       34.28      2.65 o 
   0   0   8       94.53       85.39      5.50 o 
   1   0   8        2.74        2.98      1.74 o 
   2   0   8      177.43      202.78      9.26 o 
   3   0   8       44.69       50.98      4.72 o 
   4   0   8        0.13       -0.09      1.22 o 
   5   0   8        4.21        5.58      2.44 o 
   6   0   8       20.12       10.82      3.14 o 
   7   0   8        2.79        3.11      2.47 o 
  -8   1   8        3.63        0.30      1.23 o 
  -7   1   8        3.96        3.65      2.44 o 
  -6   1   8        2.64        3.03      2.25 o 
  -5   1   8        1.03        1.34      1.80 o 
  -4   1   8       72.62       68.64      7.92 o 
  -3   1   8      419.86      453.27     14.98 o 
  -2   1   8      113.67      107.77      8.12 o 
  -1   1   8       12.07       11.59      1.81 o 
   0   1   8       40.60       40.94      3.89 o 
   1   1   8      137.83      137.77      7.22 o 
   2   1   8       46.76       42.84      4.27 o 
   3   1   8      423.99      472.92     15.89 o 
   4   1   8       16.83       17.11      2.43 o 
   5   1   8       22.49       19.33      3.57 o 
   6   1   8        0.04       -1.26      2.04 o 
   7   1   8        3.90        3.06      2.52 o 
  -7   2   8        1.20        1.21      2.09 o 
  -6   2   8        3.37        2.23      1.99 o 
  -5   2   8       51.91       58.60      5.23 o 
  -4   2   8       53.62       55.12      4.04 o 
  -3   2   8       58.51       58.53      5.85 o 
  -2   2   8      262.03      266.27      7.20 o 
  -1   2   8       52.63       50.41      4.13 o 
   0   2   8       94.29      106.79      6.12 o 
   1   2   8       86.20       79.67      5.56 o 
   2   2   8        3.12        8.13      2.44 o 
   3   2   8       38.82       35.17      4.48 o 
   4   2   8      142.76      140.83      8.03 o 
   5   2   8       27.82       18.36      3.68 o 
   6   2   8       10.18        7.33      2.90 o 
   7   2   8        0.09        0.70      2.07 o 
  -7   3   8        7.66        5.72      2.55 o 
  -6   3   8       19.19       22.25      4.21 o 
  -5   3   8       74.40       69.04      5.77 o 
  -4   3   8       92.58       93.53      6.36 o 
  -3   3   8       16.25       16.92      2.07 o 
  -2   3   8       43.33       39.54      2.63 o 
  -1   3   8       30.41       30.31      3.60 o 
   0   3   8       77.27       80.29      5.29 o 
   1   3   8       65.55       66.47      5.02 o 
   2   3   8       49.30       47.94      4.54 o 
   3   3   8       30.68       22.71      3.84 o 
   4   3   8        1.80        1.42      1.91 o 
   5   3   8        8.64        4.97      2.50 o 
   6   3   8       37.38       37.56      4.97 o 
   7   3   8        1.92        1.74      2.28 o 
  -7   4   8        1.63        2.28      1.99 o 
  -6   4   8       65.29       63.41      6.36 o 
  -5   4   8        1.96        2.87      2.01 o 
  -4   4   8       28.25       29.07      4.08 o 
  -3   4   8       69.93       73.03      3.54 o 
  -2   4   8       62.14       73.69      5.29 o 
  -1   4   8       14.14       15.95      2.74 o 
   0   4   8       23.32       16.05      2.95 o 
   1   4   8       28.03       32.08      3.95 o 
   2   4   8       45.44       52.13      4.70 o 
   3   4   8       38.52       30.01      4.30 o 
   4   4   8       41.81       26.25      4.16 o 
   5   4   8        4.43        3.44      2.50 o 
   6   4   8        0.84        0.08      2.25 o 
   7   4   8        3.19        0.78      2.25 o 
  -7   5   8       13.75        8.48      3.30 o 
  -6   5   8        3.59        2.74      2.01 o 
  -5   5   8       70.89       77.55      6.12 o 
  -4   5   8       13.35       11.68      2.95 o 
  -3   5   8       83.76       82.01      3.73 o 
  -2   5   8       43.89       45.07      3.62 o 
  -1   5   8       28.58       23.19      3.06 o 
   0   5   8       20.42       16.97      2.95 o 
   1   5   8       27.07       25.61      3.65 o 
   2   5   8       53.92       60.00      5.13 o 
   3   5   8       22.54       22.28      3.87 o 
   4   5   8       18.68        8.62      3.06 o 
   5   5   8       46.72       36.59      4.81 o 
   6   5   8        3.94        7.17      2.98 o 
  -7   6   8        3.46        6.71      2.76 o 
  -6   6   8        8.16        8.35      2.87 o 
  -5   6   8       10.75        4.46      2.50 o 
  -4   6   8        5.13        3.73      2.20 o 
  -3   6   8       70.67       59.84      5.10 o 
  -2   6   8       55.28       52.00      4.00 o 
   0   6   8      170.42      173.34      8.03 o 
   1   6   8        5.94        7.87      2.58 o 
   2   6   8        7.94        7.33      2.55 o 
   3   6   8      147.37      126.95      7.78 o 
   4   6   8        4.72        5.66      2.76 o 
   5   6   8        2.52        4.27      2.66 o 
   6   6   8        7.34        4.56      2.66 o 
  -7   7   8        3.14        2.36      2.70 o 
  -6   7   8        2.55        3.49      2.23 o 
  -5   7   8       43.89       42.49      5.15 o 
  -4   7   8       51.34       54.36      5.13 o 
  -3   7   8       14.64       12.75      3.14 o 
  -2   7   8       32.75       32.40      3.41 o 
  -1   7   8        7.91        2.85      1.26 o 
   0   7   8       19.80       16.99      3.03 o 
   1   7   8       46.74       56.08      4.64 o 
   2   7   8      100.03      112.16      6.93 o 
   3   7   8        3.48        2.87      2.36 o 
   4   7   8        2.87        2.34      2.39 o 
   5   7   8       18.56       14.04      3.46 o 
   6   7   8        0.30       -1.05      2.09 o 
  -7   8   8        4.15        3.66      3.22 o 
  -6   8   8       13.95       17.74      2.77 o 
  -5   8   8       39.91       51.33      5.64 o 
  -4   8   8       97.41       94.06      6.74 o 
  -1   8   8       63.44       55.22      4.35 o 
   0   8   8       52.21       47.94      4.16 o 
   1   8   8       18.96       19.11      3.28 o 
   2   8   8       33.72       34.23      4.43 o 
   3   8   8       18.71       20.13      3.89 o 
   4   8   8       24.07       22.63      4.19 o 
   5   8   8        4.66        4.32      2.63 o 
   6   8   8        4.16        2.66      2.47 o 
  -6   9   8       14.09       24.52      3.17 o 
  -5   9   8       52.94       55.84      5.93 o 
  -4   9   8      128.44      137.95      8.24 o 
  -1   9   8       35.79       35.25      3.68 o 
   0   9   8      144.43      151.22      7.49 o 
   1   9   8       38.87       34.44      4.19 o 
   2   9   8       27.63       38.92      4.70 o 
   3   9   8       17.43       16.46      3.73 o 
   4   9   8        0.52        2.76      2.23 o 
   5   9   8        5.20        4.97      2.79 o 
   6   9   8        2.67        3.33      2.42 o 
  -6  10   8        7.59        6.91      2.12 o 
  -5  10   8       10.38        8.86      3.11 o 
  -1  10   8       21.42       20.78      3.09 o 
   0  10   8       88.18       70.68      4.99 o 
   1  10   8       30.30       34.87      4.21 o 
   2  10   8        6.57        4.16      2.07 o 
   3  10   8        2.68        5.77      2.74 o 
   4  10   8       31.57       30.58      4.81 o 
   5  10   8        4.86        5.83      2.85 o 
  -6  11   8        5.76        5.93      1.89 o 
  -5  11   8        1.47        3.22      2.25 o 
   1  11   8       52.69       53.26      4.64 o 
   2  11   8       18.97       21.56      3.68 o 
   3  11   8       14.45       19.30      3.95 o 
   4  11   8        7.24        7.33      3.06 o 
   5  11   8       20.34       18.74      4.67 o 
  -5  12   8        3.31        0.21      1.96 o 
   0  12   8        5.66        5.02      1.99 o 
   1  12   8       31.12       31.65      4.08 o 
   2  12   8       30.55       25.07      4.08 o 
   3  12   8       11.15        8.91      2.98 o 
   4  12   8        7.02        5.18      2.68 o 
  -5  13   8        0.00       -1.48      1.61 o 
   1  13   8        9.76        7.11      2.39 o 
   2  13   8       21.94       18.33      3.54 o 
   3  13   8       44.87       36.27      4.97 o 
   4  13   8        1.75        4.08      2.63 o 
   1  14   8        3.52        3.11      1.88 o 
   2  14   8        5.05        4.67      2.36 o 
   3  14   8        7.21        9.91      3.19 o 
   2  15   8       22.07       25.61      4.30 o 
  -2 -15   9        9.95        7.75      3.92 o 
  -1 -15   9        2.07        1.18      1.88 o 
   0 -15   9        2.59        0.58      1.67 o 
   1 -15   9        4.65        4.31      2.62 o 
  -3 -14   9        1.31        1.67      2.09 o 
  -2 -14   9        4.34        7.92      2.66 o 
  -1 -14   9        1.51        0.33      1.63 o 
   0 -14   9        5.02        5.38      2.11 o 
   1 -14   9        6.42        2.37      2.32 o 
   2 -14   9        5.26        2.30      4.05 o 
  -4 -13   9        2.19       -1.94      1.73 o 
  -3 -13   9        1.21        2.30      3.16 o 
  -2 -13   9        0.35        2.50      1.91 o 
  -1 -13   9        0.33       -0.88      1.53 o 
   0 -13   9       10.06        8.76      2.37 o 
   1 -13   9        1.34        2.95      1.81 o 
   2 -13   9        0.27        0.25      1.31 o 
   3 -13   9        6.93        6.20      2.33 o 
  -4 -12   9        2.35        5.63      2.72 o 
  -3 -12   9        2.47        3.95      3.84 o 
  -2 -12   9        2.11        0.41      1.57 o 
  -1 -12   9       30.22       19.15      3.92 o 
   0 -12   9        0.80        0.66      2.44 o 
   1 -12   9       29.36       20.72      3.09 o 
   2 -12   9       22.32       21.23      3.18 o 
   3 -12   9        7.21        7.59      1.82 o 
  -5 -11   9        3.49        7.28      2.54 o 
  -4 -11   9       27.64       28.93      5.03 o 
  -3 -11   9        1.11       -0.32      1.63 o 
  -2 -11   9        7.50        4.63      1.96 o 
  -1 -11   9        4.62        3.04      2.03 o 
   0 -11   9       43.84       35.40      9.73 o 
   1 -11   9       18.27       14.53      2.74 o 
   2 -11   9       36.69       38.17      3.91 o 
   3 -11   9        9.87        9.49      2.42 o 
   4 -11   9        7.78        5.64      3.14 o 
  -5 -10   9        2.26        3.10      1.88 o 
  -4 -10   9       26.43       31.98      7.44 o 
  -3 -10   9        6.39        7.89      2.28 o 
  -2 -10   9        9.12        8.88      3.42 o 
  -1 -10   9       30.43       28.88      3.71 o 
   0 -10   9        3.56        2.14      1.69 o 
   1 -10   9       72.34       73.61      7.11 o 
   2 -10   9       24.10       27.47      3.51 o 
   3 -10   9        8.11        8.11      2.13 o 
   4 -10   9        9.26        5.66      3.22 o 
   5 -10   9        0.78       -0.67      1.66 o 
  -6  -9   9        1.91        3.29      1.93 o 
  -5  -9   9       22.79       19.64      3.17 o 
  -4  -9   9       28.73       28.10      2.79 o 
  -3  -9   9       64.46       71.39      4.93 o 
  -2  -9   9       33.63       30.91      3.66 o 
  -1  -9   9      200.71      230.35     11.97 o 
   0  -9   9       60.00       40.36      3.88 o 
   1  -9   9       35.31       42.04      5.99 o 
   2  -9   9       65.65       67.45      5.27 o 
   3  -9   9       22.32       27.22      4.38 o 
   4  -9   9        7.39        7.00      2.20 o 
   5  -9   9        0.33       -2.66      1.93 o 
  -6  -8   9       20.60       22.87      6.47 o 
  -5  -8   9       22.76       20.91      3.11 o 
  -4  -8   9       30.54       30.95      5.53 o 
  -3  -8   9       16.08       15.08      2.49 o 
  -2  -8   9       18.62       18.39      3.00 o 
  -1  -8   9       10.36        9.09      2.25 o 
   0  -8   9       28.48       28.54      5.58 o 
   1  -8   9      149.22      143.54      9.37 o 
   2  -8   9       14.04       19.33      2.98 o 
   3  -8   9       56.18       59.33      5.48 o 
   4  -8   9        0.91        0.98      1.35 o 
   5  -8   9        6.13        5.77      2.95 o 
  -6  -7   9       10.66       11.67      3.24 o 
  -5  -7   9        8.80       10.38      2.32 o 
  -4  -7   9       25.71       16.27      2.14 o 
  -3  -7   9       72.67       66.92      7.63 o 
  -2  -7   9       15.70       13.65      1.89 o 
  -1  -7   9      222.91      225.25     11.14 o 
   0  -7   9       45.97       36.17      7.52 o 
   1  -7   9       37.32       32.39      3.47 o 
   2  -7   9        5.40        2.80      2.46 o 
   3  -7   9       24.73       25.18      4.11 o 
   4  -7   9        8.05        6.71      1.93 o 
   5  -7   9        0.34       -0.22      2.01 o 
  -7  -6   9        5.62        7.02      2.33 o 
  -6  -6   9        2.16        2.40      1.64 o 
  -5  -6   9       12.46        8.85      5.03 o 
  -4  -6   9       75.80       80.46      4.58 o 
  -3  -6   9      104.39      101.10      4.83 o 
  -2  -6   9       32.11       27.19      2.32 o 
  -1  -6   9       81.26       81.54      3.34 o 
   0  -6   9       16.11       14.29      5.32 o 
   1  -6   9       96.11      103.86      5.25 o 
   2  -6   9        3.63        2.20      1.99 o 
   3  -6   9       27.21       44.00      5.15 o 
   4  -6   9        6.85        5.02      1.71 o 
   5  -6   9       10.06       12.45      2.94 o 
   6  -6   9        0.17        2.42      2.42 o 
  -7  -5   9        2.62        2.85      2.47 o 
  -6  -5   9       10.30        6.85      3.87 o 
  -5  -5   9       36.83       30.18      7.01 o 
  -4  -5   9       11.91        8.69      2.74 o 
  -3  -5   9      241.47      245.60      6.42 o 
  -2  -5   9       22.68       20.11      2.04 o 
  -1  -5   9      239.15      252.58      8.23 o 
   0  -5   9       22.07       24.41      5.81 o 
   1  -5   9        6.75       11.29      2.35 o 
   2  -5   9       26.06       23.95      3.97 o 
   3  -5   9       18.66       17.29      3.41 o 
   4  -5   9        2.82        2.77      1.47 o 
   5  -5   9        8.15        8.34      2.14 o 
   6  -5   9        0.34       -0.70      2.09 o 
  -7  -4   9        7.55        5.66      2.93 o 
  -6  -4   9        9.13        6.62      3.48 o 
  -5  -4   9       13.62       17.41      4.29 o 
  -4  -4   9       11.55       12.02      2.24 o 
  -3  -4   9       44.96       42.07      2.66 o 
  -1  -4   9      205.65      222.90      5.67 o 
   0  -4   9       43.42       40.96      4.47 o 
   1  -4   9      107.37      115.78      7.14 o 
   2  -4   9      110.32      117.26      7.38 o 
   3  -4   9       10.03        9.72      2.74 o 
   4  -4   9       51.54       49.83      3.83 o 
   5  -4   9        4.93        5.24      1.78 o 
   6  -4   9        0.82        3.76      1.76 o 
  -7  -3   9        4.15        2.68      2.50 o 
  -6  -3   9       14.69       15.27      3.70 o 
  -5  -3   9       18.72       17.20      2.58 o 
  -4  -3   9       63.49       62.27      3.88 o 
  -3  -3   9       51.97       48.68      2.67 o 
  -2  -3   9        1.92        1.39      0.86 o 
  -1  -3   9       61.65       61.88      3.34 o 
   0  -3   9       44.35       52.61      3.47 o 
   1  -3   9       49.36       49.07      4.67 o 
   2  -3   9       99.04       91.62      6.44 o 
   3  -3   9       38.54       36.72      4.56 o 
   4  -3   9       19.71       16.15      3.19 o 
   5  -3   9       18.40       18.57      5.42 o 
   6  -3   9       11.26       11.70      2.43 o 
  -7  -2   9       12.07       14.52      3.92 o 
  -6  -2   9        1.02        0.94      1.99 o 
  -5  -2   9       52.76       58.11      5.07 o 
  -4  -2   9      135.09      152.86      6.01 o 
  -3  -2   9      220.71      240.52      8.19 o 
  -2  -2   9      134.90      130.86      4.19 o 
  -1  -2   9       52.35       47.63      2.48 o 
   0  -2   9       10.38        7.14      2.31 o 
   1  -2   9      144.68      153.82      8.24 o 
   2  -2   9       14.73       11.84      3.03 o 
   3  -2   9       18.47       15.66      2.35 o 
   4  -2   9       30.72       25.16      6.40 o 
   5  -2   9        2.09        1.62      1.52 o 
   6  -2   9        5.48        6.87      2.85 o 
  -7  -1   9        1.66        3.97      2.68 o 
  -6  -1   9       15.26       16.35      3.81 o 
  -5  -1   9        5.54        6.23      2.60 o 
  -4  -1   9       46.85       47.96      3.43 o 
  -3  -1   9       65.00       55.11      3.43 o 
  -2  -1   9      147.17      159.98      4.55 o 
  -1  -1   9       55.76       55.57      3.26 o 
   0  -1   9       71.05       69.07      5.40 o 
   1  -1   9      242.45      242.81     10.76 o 
   2  -1   9      185.79      183.11      9.32 o 
   3  -1   9       56.90       56.53      5.13 o 
   4  -1   9       50.66       36.51      4.70 o 
   5  -1   9        7.18        4.70      2.66 o 
   6  -1   9       13.17       11.52      3.17 o 
  -7   0   9        1.32        0.97      1.85 o 
  -6   0   9        0.07        1.74      1.85 o 
  -5   0   9       11.77       13.91      3.33 o 
  -4   0   9      100.12       53.72      4.64 o 
  -3   0   9        3.98        4.92      1.48 o 
  -2   0   9      155.28      169.57      5.93 o 
  -1   0   9      444.00      449.11     10.53 o 
   0   0   9       57.34       52.72      4.64 o 
   1   0   9      176.72      184.50      9.10 o 
   2   0   9       23.25       26.36      4.08 o 
   3   0   9      122.26      147.16      8.24 o 
   4   0   9        1.19        1.39      1.73 o 
   5   0   9       14.45       13.15      3.25 o 
   6   0   9        0.31        2.12      2.39 o 
  -7   1   9        1.65        2.60      2.15 o 
  -6   1   9       15.27       19.86      4.03 o 
  -5   1   9        5.59        4.00      2.20 o 
  -4   1   9       46.89       54.71      5.13 o 
  -3   1   9       64.96       57.02      3.41 o 
  -2   1   9      147.13      165.31      5.78 o 
  -1   1   9       55.64       47.25      4.40 o 
   0   1   9       71.05       80.00      5.56 o 
   1   1   9      242.43      265.90     11.01 o 
   2   1   9      185.96      214.27     10.01 o 
   3   1   9       56.87       41.96      4.94 o 
   4   1   9       50.64       32.99      4.48 o 
   5   1   9        7.19        6.23      2.71 o 
   6   1   9       13.18       11.36      3.25 o 
  -7   2   9       12.10        9.40      3.22 o 
  -6   2   9        1.02        1.83      1.93 o 
  -5   2   9       52.79       56.43      5.83 o 
  -4   2   9      135.10      153.13      5.77 o 
  -3   2   9      220.69      214.84     10.01 o 
  -2   2   9      134.89      135.74      5.17 o 
  -1   2   9       52.37       53.45      4.51 o 
   0   2   9       10.38        8.43      2.66 o 
   1   2   9      144.73      152.24      8.11 o 
   2   2   9       14.74       17.45      3.60 o 
   3   2   9       18.47       24.46      4.11 o 
   4   2   9       30.71       24.99      4.16 o 
   5   2   9        2.09        4.64      2.44 o 
   6   2   9        5.47        2.60      2.44 o 
  -7   3   9        4.16        3.95      2.50 o 
  -6   3   9       14.70       14.68      3.62 o 
  -5   3   9       18.76       17.13      3.70 o 
  -4   3   9       63.47       64.59      5.61 o 
  -3   3   9       52.03       51.26      3.29 o 
  -2   3   9        1.92        3.61      1.30 o 
  -1   3   9       61.70       68.56      5.02 o 
   0   3   9       44.36       53.74      4.62 o 
   1   3   9       49.34       59.38      5.07 o 
   2   3   9       98.90       97.77      6.60 o 
   3   3   9       38.54       37.72      4.86 o 
   4   3   9       19.67       13.99      3.33 o 
   5   3   9       18.43       10.34      3.01 o 
   6   3   9       11.27       15.54      3.73 o 
  -7   4   9        7.54        4.67      2.36 o 
  -6   4   9        9.13        7.62      3.09 o 
  -5   4   9       13.64        9.48      3.06 o 
  -4   4   9       11.60       17.10      3.62 o 
  -3   4   9       45.01       47.75      3.08 o 
  -2   4   9       38.06       14.23      2.55 o 
  -1   4   9      205.58      211.08      9.26 o 
   0   4   9       43.39       44.91      4.30 o 
   1   4   9      107.36      111.49      6.85 o 
   2   4   9      110.34      119.19      7.36 o 
   3   4   9       10.02       11.95      3.38 o 
   4   4   9       51.53       29.72      4.43 o 
   5   4   9        4.95        6.76      2.90 o 
   6   4   9        0.82       -1.40      2.09 o 
  -7   5   9        2.63        0.03      1.91 o 
  -6   5   9       10.31        9.53      3.30 o 
  -5   5   9       36.77       29.53      4.70 o 
  -4   5   9       11.90        9.50      2.95 o 
  -3   5   9      241.53      243.18     11.03 o 
  -2   5   9       22.72       19.27      2.93 o 
  -1   5   9      239.02      251.02     10.17 o 
   0   5   9       22.03       31.27      3.95 o 
   1   5   9        6.73        6.34      2.50 o 
   2   5   9       25.98       27.60      4.30 o 
   3   5   9       18.73       17.15      3.62 o 
   4   5   9        2.83        2.07      2.17 o 
   5   5   9        8.15       11.97      3.62 o 
   6   5   9        0.34       -0.21      2.28 o 
  -7   6   9        5.60        0.89      1.77 o 
  -6   6   9        2.16        3.97      2.25 o 
  -5   6   9       12.48        6.98      2.66 o 
  -4   6   9       75.80       69.93      5.96 o 
  -3   6   9      104.32      103.51      7.03 o 
  -2   6   9       32.19       31.01      3.65 o 
  -1   6   9       81.28       79.94      5.40 o 
   0   6   9       16.13       17.21      3.17 o 
   1   6   9       96.17       98.57      6.55 o 
   2   6   9        3.64        3.81      2.34 o 
   3   6   9       27.19       18.55      3.73 o 
   4   6   9        6.84        2.42      2.63 o 
   5   6   9       10.06       13.56      3.49 o 
   6   6   9        0.17        0.43      2.07 o 
  -6   7   9       10.64        6.52      2.98 o 
  -5   7   9        8.80        4.43      2.34 o 
  -4   7   9       25.74       17.42      3.87 o 
  -2   7   9       15.67        9.83      2.36 o 
   0   7   9       45.96       45.39      4.35 o 
   1   7   9       37.29       38.87      4.64 o 
   2   7   9        5.36        3.89      2.28 o 
   3   7   9       24.70       16.64      3.76 o 
   4   7   9        8.03        5.02      2.98 o 
   5   7   9        0.34        2.25      2.47 o 
  -6   8   9       20.59       13.34      3.79 o 
  -5   8   9       22.75       23.92      4.54 o 
  -4   8   9       30.47       22.39      4.38 o 
  -1   8   9       10.35        2.93      1.66 o 
   0   8   9       28.48       31.70      4.00 o 
   1   8   9      149.31      134.79      7.62 o 
   2   8   9       14.07       15.62      3.41 o 
   3   8   9       56.23       54.06      5.45 o 
   4   8   9        0.90       -2.23      1.80 o 
   5   8   9        6.14        4.11      2.66 o 
  -6   9   9        1.91        1.45      2.23 o 
  -5   9   9       22.81       19.89      4.19 o 
  -1   9   9      200.96      216.69      9.13 o 
   0   9   9       60.04       52.80      4.59 o 
   1   9   9       35.32       37.18      4.48 o 
   2   9   9       65.57       68.27      5.74 o 
   3   9   9       22.30       24.75      4.48 o 
   4   9   9        7.40        9.56      3.33 o 
   5   9   9        0.33       -0.51      2.07 o 
   0  10   9        3.56        4.08      2.07 o 
   1  10   9       72.39       77.37      5.83 o 
   2  10   9       24.13       20.70      3.87 o 
   3  10   9        8.13       14.47      3.81 o 
   4  10   9        9.26        4.86      2.82 o 
   5  10   9        0.78        0.70      1.56 o 
   0  11   9       43.83       19.68      3.14 o 
   1  11   9       18.31       19.30      3.54 o 
   2  11   9       36.68       34.36      4.75 o 
   3  11   9        9.88       12.35      3.57 o 
   4  11   9        7.78        5.99      2.95 o 
   1  12   9       29.33       35.30      4.40 o 
   2  12   9       22.34       23.46      4.13 o 
   3  12   9        7.20        9.29      3.22 o 
   4  12   9       27.98       37.88      5.66 o 
   1  13   9        1.33        2.42      1.72 o 
   2  13   9        0.27        1.58      1.83 o 
   3  13   9        6.94       10.15      3.33 o 
   2  14   9        5.26        6.01      2.50 o 
  -1 -14  10        2.45        0.51      1.77 o 
   0 -14  10        1.28        0.09      1.58 o 
  -3 -13  10        0.08        0.77      2.14 o 
  -2 -13  10        0.45        1.08      1.82 o 
  -1 -13  10       13.17        9.29      4.23 o 
   0 -13  10        5.47        2.88      1.79 o 
   1 -13  10       13.40        2.98      2.56 o 
   2 -13  10        2.04        0.85      1.60 o 
  -3 -12  10        1.85        0.50      1.80 o 
  -2 -12  10        5.22        6.40      2.32 o 
  -1 -12  10        1.61       -0.05      2.19 o 
   0 -12  10        4.52        4.39      2.08 o 
   1 -12  10        4.70        1.38      1.64 o 
   2 -12  10       17.24       24.56      3.61 o 
   3 -12  10       14.26       19.18      3.10 o 
  -4 -11  10        8.00        4.96      3.95 o 
  -3 -11  10       11.29       13.87      3.16 o 
  -2 -11  10       16.44       10.46      2.55 o 
  -1 -11  10        6.35        3.74      2.03 o 
   0 -11  10        4.05        2.11      1.66 o 
   1 -11  10        2.35       -0.26      1.49 o 
   2 -11  10       14.44       18.43      3.31 o 
   3 -11  10        5.62        9.39      2.27 o 
  -5 -10  10        7.45       -0.88     12.93 o 
  -4 -10  10        9.19        5.87      2.45 o 
  -3 -10  10        8.67        6.45      2.16 o 
  -2 -10  10       46.87       42.79      7.83 o 
  -1 -10  10       44.34       34.13      6.60 o 
   0 -10  10       23.39       18.11      5.07 o 
   1 -10  10       47.88       54.47      7.14 o 
   2 -10  10        8.03        6.66      2.15 o 
   3 -10  10        4.83        7.54      2.93 o 
   4 -10  10        1.34        0.63      1.34 o 
  -5  -9  10        8.27       14.56      2.90 o 
  -4  -9  10       23.93       20.33      6.54 o 
  -3  -9  10       21.83       16.80      4.08 o 
  -2  -9  10       19.97       24.81      3.49 o 
  -1  -9  10      103.01      113.34      8.51 o 
   0  -9  10       69.23       84.72      7.52 o 
   1  -9  10       19.78       18.77      3.04 o 
   2  -9  10       10.24       16.25      3.37 o 
   3  -9  10        7.31        5.05      2.50 o 
   4  -9  10        4.09        1.81      1.67 o 
  -5  -8  10       65.04       80.16      9.96 o 
  -4  -8  10        3.47        2.69      3.14 o 
  -3  -8  10       53.61       51.79     15.84 o 
  -2  -8  10       26.81       30.80      6.19 o 
  -1  -8  10        4.69        5.06      1.91 o 
   0  -8  10       34.81       39.06      5.80 o 
   1  -8  10       81.27       75.01      5.29 o 
   2  -8  10        6.06        7.77      2.26 o 
   3  -8  10       15.01       17.53      3.89 o 
   4  -8  10        5.95        6.80      2.04 o 
  -6  -7  10        9.32        8.65      4.90 o 
  -5  -7  10        9.94       12.57      5.68 o 
  -4  -7  10        3.89        4.26      1.79 o 
  -3  -7  10        0.97        1.68      1.12 o 
  -2  -7  10       14.68       13.42      2.60 o 
  -1  -7  10       39.19       33.38      3.55 o 
   0  -7  10        1.78        3.23      1.69 o 
   1  -7  10       27.90       36.97      3.96 o 
   2  -7  10        3.52        3.92      2.39 o 
   3  -7  10        2.39        3.73      2.20 o 
   4  -7  10        1.83        0.66      1.34 o 
   5  -7  10        1.49        0.63      1.49 o 
  -6  -6  10        1.14       -1.10      1.46 o 
  -5  -6  10        6.14        5.07      1.82 o 
  -4  -6  10       13.18       11.46      2.30 o 
  -3  -6  10        6.43        3.75      1.89 o 
  -2  -6  10        2.52        2.90      1.16 o 
  -1  -6  10        6.63        4.54      1.72 o 
   0  -6  10        5.32        4.16      1.73 o 
   1  -6  10       10.92       11.48      2.42 o 
   2  -6  10        3.31        0.27      1.56 o 
   3  -6  10       14.20       15.46      3.70 o 
   4  -6  10        1.22        0.98      1.37 o 
   5  -6  10        4.87        3.05      1.60 o 
  -6  -5  10        9.73        6.87      3.00 o 
  -5  -5  10       16.39       16.66      2.65 o 
  -4  -5  10       32.43       30.40      3.29 o 
  -3  -5  10       28.08       36.14      4.86 o 
  -2  -5  10       35.99       33.13      2.55 o 
  -1  -5  10       21.16       25.91      2.66 o 
   0  -5  10       12.25       12.15      2.43 o 
   1  -5  10       34.53       38.25      5.15 o 
   2  -5  10        0.80        1.18      1.77 o 
   3  -5  10       10.49        9.53      2.93 o 
   4  -5  10        0.50       -0.57      1.18 o 
   5  -5  10        1.98        0.87      2.30 o 
  -6  -4  10        2.45        5.29      1.87 o 
  -5  -4  10        0.71       -0.14      1.17 o 
  -4  -4  10       11.25       12.28      2.30 o 
  -3  -4  10       45.27       44.23      9.58 o 
  -2  -4  10       19.59       18.17      2.46 o 
  -1  -4  10      247.30      276.60      7.94 o 
   0  -4  10       23.36       23.92      3.03 o 
   1  -4  10       73.28       64.16      5.72 o 
   2  -4  10        1.31       -0.43      1.61 o 
   3  -4  10        2.87        3.30      2.20 o 
   4  -4  10        7.62        7.88      1.94 o 
   5  -4  10        7.54       10.33      2.29 o 
  -6  -3  10        6.48        3.97      2.36 o 
  -5  -3  10        4.06        5.06      2.20 o 
  -4  -3  10        6.52        5.06      1.70 o 
  -3  -3  10       71.36       70.51      4.07 o 
  -2  -3  10       18.38       17.28      2.19 o 
  -1  -3  10       10.74       13.94      1.80 o 
   0  -3  10        4.00        4.56      2.47 o 
   1  -3  10      108.50      127.67      7.84 o 
   2  -3  10        6.40        8.32      2.79 o 
   3  -3  10       20.07       20.51      4.03 o 
   4  -3  10        1.01        1.53      2.68 o 
   5  -3  10        5.14        8.66      4.66 o 
  -6  -2  10        1.37        1.85      2.07 o 
  -5  -2  10        4.27        5.04      1.74 o 
  -4  -2  10       18.38       20.29      2.71 o 
  -3  -2  10       55.54       56.76      8.87 o 
  -2  -2  10       52.42       49.10      2.71 o 
  -1  -2  10      151.02      150.19      5.71 o 
   0  -2  10       17.37       19.65      3.87 o 
   1  -2  10       33.75       34.90      4.78 o 
   2  -2  10       12.78       12.48      3.25 o 
   3  -2  10       42.35       35.81      4.83 o 
   4  -2  10        9.26        8.75      2.94 o 
   5  -2  10        0.07       -2.42      1.61 o 
   6  -2  10        4.76        8.81      2.93 o 
  -6  -1  10        6.76        4.81      2.47 o 
  -5  -1  10       32.69       39.89      5.21 o 
  -4  -1  10        1.68        1.37      1.34 o 
  -3  -1  10       35.09       24.14      5.53 o 
  -2  -1  10        5.37        5.16      1.58 o 
  -1  -1  10      371.34      430.86     16.00 o 
   0  -1  10       38.62       31.46      4.54 o 
   1  -1  10       51.47       54.47      5.15 o 
   2  -1  10       34.43       28.80      4.43 o 
   3  -1  10       39.05       32.29      4.59 o 
   4  -1  10       16.69       12.91      3.38 o 
   5  -1  10        1.69        5.61      2.82 o 
   6  -1  10        3.15        2.17      2.36 o 
  -7   0  10        0.50       -1.10      2.04 o 
  -6   0  10        0.02        0.64      1.99 o 
  -5   0  10        0.76       -0.40      1.61 o 
  -4   0  10       53.80       53.21      5.56 o 
  -3   0  10        0.36        0.34      1.05 o 
  -2   0  10        7.05        7.50      1.84 o 
  -1   0  10      107.37      112.18      7.14 o 
   0   0  10       24.53       29.58      4.40 o 
   1   0  10      635.33      711.70     22.31 o 
   2   0  10       77.86       80.72      6.23 o 
   3   0  10        1.33        3.06      2.20 o 
   4   0  10       17.02       16.56      3.65 o 
   5   0  10        0.16        1.93      2.28 o 
   6   0  10       10.29        8.81      2.95 o 
  -6   1  10        6.76        5.99      2.95 o 
  -5   1  10       32.75       41.13      5.40 o 
  -4   1  10        1.68        0.41      0.90 o 
  -3   1  10       35.11       30.36      3.03 o 
  -2   1  10        5.38        5.06      1.64 o 
  -1   1  10      371.10      443.87     15.62 o 
   0   1  10       38.61       44.59      5.05 o 
   1   1  10       51.47       41.15      5.02 o 
   2   1  10       34.39       33.93      4.81 o 
   3   1  10       39.03       34.01      4.59 o 
   4   1  10       16.66       16.64      3.79 o 
   5   1  10        1.68        1.23      2.01 o 
   6   1  10        3.15        2.20      2.34 o 
  -6   2  10        1.37        1.96      2.09 o 
  -5   2  10        4.25        5.61      2.63 o 
  -4   2  10       18.40       24.13      4.24 o 
  -3   2  10       55.62       53.24      3.81 o 
  -2   2  10       52.38       49.29      5.76 o 
  -1   2  10      151.00      150.38      8.11 o 
   0   2  10       17.36       21.02      3.81 o 
   1   2  10       33.75       29.45      4.38 o 
   2   2  10       12.72       14.79      3.60 o 
   3   2  10       42.36       42.82      5.18 o 
   4   2  10        9.24        8.08      2.98 o 
   5   2  10        0.07       -0.38      1.80 o 
   6   2  10        4.76        1.72      2.31 o 
  -6   3  10        6.47        6.23      2.68 o 
  -5   3  10        4.05        2.07      2.15 o 
  -4   3  10        6.54        7.06      2.82 o 
  -3   3  10       71.34       71.92      5.93 o 
  -2   3  10       18.40       25.07      3.73 o 
  -1   3  10       10.76        8.51      2.74 o 
   0   3  10        4.00        3.95      2.31 o 
   1   3  10      108.53      114.60      7.38 o 
   2   3  10        6.42        7.19      3.01 o 
   3   3  10       20.04       15.97      3.97 o 
   4   3  10        1.00       -2.36      1.66 o 
   5   3  10        5.14        4.21      2.66 o 
  -6   4  10        2.46        3.92      2.50 o 
  -5   4  10        0.71        3.65      2.17 o 
  -4   4  10       11.26       11.81      3.25 o 
  -3   4  10       45.24       47.67      4.12 o 
  -2   4  10       19.62       19.19      3.38 o 
  -1   4  10      247.41      263.56     11.14 o 
   0   4  10       23.33       23.19      3.87 o 
   1   4  10       73.24       72.75      5.83 o 
   2   4  10        1.33       -0.13      1.69 o 
   3   4  10        2.89        1.99      2.50 o 
   4   4  10        7.60        3.87      2.42 o 
   5   4  10        7.53        4.94      2.60 o 
  -6   5  10        9.74       10.47      3.36 o 
  -5   5  10       16.34       20.43      4.19 o 
  -4   5  10       32.38       24.46      4.38 o 
  -3   5  10       28.11       30.44      4.62 o 
  -1   5  10       21.19       27.11      3.97 o 
   0   5  10       12.25       14.20      3.17 o 
   1   5  10       34.53       25.26      4.16 o 
   2   5  10        0.80        0.70      2.15 o 
   3   5  10       10.48        8.16      3.06 o 
   4   5  10        0.50       -1.93      1.91 o 
   5   5  10        1.98        3.36      2.63 o 
  -6   6  10        1.14        4.08      2.42 o 
  -5   6  10        6.15        4.67      2.82 o 
  -4   6  10       13.15        9.83      3.25 o 
  -2   6  10        2.50        0.86      1.53 o 
  -1   6  10        6.64        7.36      2.52 o 
   0   6  10        5.31        7.38      2.52 o 
   1   6  10       10.97       11.25      3.17 o 
   2   6  10        3.31       -0.78      1.77 o 
   3   6  10       14.18       12.89      3.62 o 
   4   6  10        1.23        0.91      2.28 o 
   5   6  10        4.89        1.42      2.23 o 
  -6   7  10        9.32        1.80      2.09 o 
  -5   7  10        9.91       11.97      3.52 o 
  -4   7  10        3.90        6.34      2.85 o 
  -1   7  10       39.12       38.74      4.43 o 
   0   7  10        1.77        1.15      1.93 o 
   1   7  10       27.86       25.42      4.21 o 
   2   7  10        3.52        1.77      2.31 o 
   3   7  10        2.39        3.60      2.58 o 
   4   7  10        1.84        3.03      2.47 o 
   5   7  10        1.49        3.36      2.68 o 
  -5   8  10       65.05       79.41      6.98 o 
  -1   8  10        4.69        1.21      1.07 o 
   0   8  10       34.80       37.23      4.54 o 
   1   8  10       81.15       85.37      6.23 o 
   2   8  10        6.05       16.13      3.79 o 
   3   8  10       14.99        7.65      2.98 o 
   4   8  10        5.96        8.38      3.19 o 
  -5   9  10        8.26       14.93      3.68 o 
  -1   9  10      102.89       87.24      5.83 o 
   0   9  10       69.22       76.69      5.80 o 
   1   9  10       19.75       13.74      3.44 o 
   2   9  10       10.22       13.40      3.62 o 
   3   9  10        7.30       11.41      3.65 o 
   4   9  10        4.09        2.76      2.76 o 
   0  10  10       23.36       16.51      3.25 o 
   1  10  10       47.91       55.19      5.23 o 
   2  10  10        8.02        8.46      3.09 o 
   3  10  10        4.83       11.25      3.70 o 
   4  10  10        1.34        1.69      2.15 o 
   0  11  10        4.06        5.23      2.36 o 
   1  11  10        2.34        3.81      2.34 o 
   2  11  10       14.44       14.74      3.65 o 
   3  11  10        5.62        9.13      3.25 o 
   1  12  10        4.69        5.05      2.44 o 
   2  12  10       17.22       19.84      4.00 o 
   3  12  10       14.26       15.97      4.03 o 
   1  13  10       13.39       22.84      3.97 o 
   2  13  10        2.04        2.76      2.28 o 
  -2 -12  11        5.50        4.01      2.29 o 
  -1 -12  11        0.13        2.06      1.79 o 
   0 -12  11       12.76        2.20      2.25 o 
   1 -12  11       12.76       12.40      3.49 o 
  -3 -11  11       11.20       19.19      5.05 o 
  -2 -11  11        4.76        3.66      1.96 o 
  -1 -11  11        0.59       -2.10      1.40 o 
   0 -11  11        1.19        1.63      2.19 o 
   1 -11  11        9.85        8.97      2.53 o 
   2 -11  11       15.68       19.81      4.56 o 
  -4 -10  11        6.93        0.91      1.40 o 
  -3 -10  11        5.55        2.88      2.23 o 
  -2 -10  11        9.18       14.16      6.13 o 
  -1 -10  11       11.66        9.62      5.18 o 
   0 -10  11       12.60       13.40      4.21 o 
   1 -10  11        6.33        7.20      2.30 o 
   2 -10  11        9.67        7.18      2.28 o 
   3 -10  11        3.17        4.91      2.93 o 
  -4  -9  11        2.57       -1.83      1.53 o 
  -3  -9  11        2.12        1.43      1.52 o 
  -2  -9  11        3.08        1.91      1.59 o 
  -1  -9  11        9.74       10.90      2.47 o 
   0  -9  11       52.90       50.39      6.87 o 
   1  -9  11       16.55       18.89      3.42 o 
   2  -9  11       27.15       36.35      5.53 o 
   3  -9  11        4.77        5.88      2.85 o 
  -4  -8  11       14.43       10.09      3.36 o 
  -3  -8  11       16.02       18.43      3.06 o 
  -2  -8  11        4.41        1.16      1.53 o 
  -1  -8  11        2.97        3.76      1.82 o 
   0  -8  11        2.48        0.31      1.56 o 
   1  -8  11        5.13        5.01      2.21 o 
   2  -8  11       30.50       30.82      5.07 o 
   3  -8  11        0.51       -1.40      1.40 o 
   4  -8  11        2.86        3.02      1.74 o 
  -5  -7  11       23.06       21.21      3.20 o 
  -4  -7  11        1.33        2.44      1.58 o 
  -3  -7  11        9.42        8.22      2.55 o 
  -2  -7  11       32.68       29.20      8.62 o 
  -1  -7  11       16.40        8.77      3.95 o 
   0  -7  11       58.21       71.51      7.49 o 
   1  -7  11        9.02        9.62      3.01 o 
   2  -7  11       13.32       13.96      3.73 o 
   3  -7  11        1.07       -0.83      1.69 o 
   4  -7  11        2.07       -0.14      1.36 o 
  -5  -6  11        3.06        4.35      1.95 o 
  -4  -6  11        3.25        3.05      1.96 o 
  -3  -6  11       12.45       15.64      2.57 o 
  -2  -6  11       59.04       48.18     13.44 o 
  -1  -6  11        1.61        0.66      1.30 o 
   0  -6  11       32.91       30.04      3.61 o 
   1  -6  11        3.11        5.42      2.52 o 
   2  -6  11        4.12        4.32      2.42 o 
   3  -6  11        6.76        7.76      2.85 o 
   4  -6  11        2.45        2.88      1.68 o 
  -5  -5  11        7.70        9.03      2.13 o 
  -4  -5  11       29.21       27.12      4.20 o 
  -3  -5  11        5.53        6.18      1.86 o 
  -2  -5  11       33.34       29.23      2.53 o 
  -1  -5  11        5.18        7.05      2.01 o 
   0  -5  11        8.50       15.41      4.08 o 
   1  -5  11       18.61       19.54      4.24 o 
   2  -5  11        5.02        6.71      2.71 o 
   3  -5  11        5.63        5.83      2.60 o 
   4  -5  11        6.15       11.81      2.64 o 
  -5  -4  11        1.40        1.02      1.48 o 
  -4  -4  11       29.99       24.82      3.09 o 
  -3  -4  11       45.38       39.24      9.54 o 
  -2  -4  11       23.47       22.98      9.37 o 
  -1  -4  11        4.64        4.77      1.75 o 
   0  -4  11       79.40       87.16      7.06 o 
   1  -4  11        0.35       -1.88      1.29 o 
   2  -4  11       12.01       22.98      4.48 o 
   3  -4  11       11.37        8.08      2.76 o 
   4  -4  11       18.11       17.16      2.85 o 
   5  -4  11        6.17        5.57      2.14 o 
  -6  -3  11       16.50       18.52      4.27 o 
  -5  -3  11       16.23       18.04      3.50 o 
  -4  -3  11        3.95        3.40      1.59 o 
  -3  -3  11        0.46        0.93      1.79 o 
  -2  -3  11      108.78      113.68      5.21 o 
  -1  -3  11       10.50        9.88      3.28 o 
   0  -3  11       44.87       50.60      5.96 o 
   1  -3  11       24.79       26.63      4.51 o 
   2  -3  11       42.14       35.97      5.02 o 
   3  -3  11        7.01        5.88      2.66 o 
   4  -3  11        1.28        3.57      1.62 o 
   5  -3  11        1.27        4.19      2.36 o 
  -6  -2  11        4.26        4.97      2.63 o 
  -5  -2  11        5.87        3.13      1.60 o 
  -4  -2  11       14.31       10.43      2.22 o 
  -3  -2  11       30.50       37.66      4.62 o 
  -2  -2  11       84.79       94.17      6.50 o 
  -1  -2  11       54.07       42.15      5.40 o 
   0  -2  11      164.66      186.81     10.15 o 
   1  -2  11        5.28       11.54      3.49 o 
   2  -2  11       12.23        9.69      3.17 o 
   3  -2  11       10.76       13.96      3.76 o 
   4  -2  11        8.28        6.55      2.50 o 
   5  -2  11        1.78       -0.78      2.07 o 
  -6  -1  11        3.69        0.51      2.36 o 
  -5  -1  11       11.81        8.86      3.11 o 
  -4  -1  11        0.01       -0.54      1.11 o 
  -3  -1  11        0.28       -0.59      1.05 o 
  -2  -1  11       56.16       57.09      3.76 o 
  -1  -1  11       16.15       24.27      4.35 o 
   0  -1  11      196.12      215.78     11.06 o 
   1  -1  11       27.91       36.64      5.13 o 
   2  -1  11       92.42      104.13      7.52 o 
   3  -1  11        5.09        5.61      2.39 o 
   4  -1  11       10.89       12.64      3.60 o 
   5  -1  11       11.04       11.06      3.25 o 
  -6   0  11        5.59        9.32      3.30 o 
  -5   0  11       15.86       12.67      3.44 o 
  -4   0  11        2.69        3.83      1.61 o 
  -3   0  11       12.61       12.00      2.20 o 
  -2   0  11       15.09       23.08      2.88 o 
  -1   0  11       25.95       27.35      4.46 o 
   0   0  11       84.53       96.37      7.03 o 
   1   0  11       34.17       33.07      4.83 o 
   2   0  11       91.37      102.17      7.46 o 
   3   0  11        1.78        2.20      2.23 o 
   4   0  11        4.20        5.64      2.63 o 
   5   0  11        5.02        5.64      2.71 o 
  -6   1  11        3.68        3.14      2.47 o 
  -5   1  11       11.80       15.36      3.70 o 
  -4   1  11        0.01       -0.67      1.13 o 
  -3   1  11        0.27       -1.16      1.05 o 
  -2   1  11       56.16       58.30      3.89 o 
  -1   1  11       16.14       21.15      4.03 o 
   0   1  11      196.06      238.03     11.27 o 
   1   1  11       27.92       28.37      4.51 o 
   2   1  11       92.40      102.14      7.49 o 
   3   1  11        5.09        6.17      2.74 o 
   4   1  11       10.90        5.83      2.90 o 
   5   1  11       11.03       10.44      3.25 o 
  -6   2  11        4.27        1.42      2.23 o 
  -5   2  11        5.87        7.25      2.87 o 
  -4   2  11       14.34       15.25      3.68 o 
  -3   2  11       30.45       33.98      3.29 o 
  -2   2  11       84.82       93.69      6.71 o 
  -1   2  11       54.04       65.98      5.61 o 
   0   2  11      164.64      183.38      9.66 o 
   1   2  11        5.28        5.88      2.82 o 
   2   2  11       12.26       18.39      3.92 o 
   3   2  11       10.77       14.55      3.73 o 
   4   2  11        8.28       12.59      3.60 o 
   5   2  11        1.79       -0.97      1.99 o 
  -6   3  11       16.52       26.82      5.05 o 
  -5   3  11       16.21       13.77      3.62 o 
  -4   3  11        3.95        3.79      2.47 o 
  -3   3  11        0.45        0.17      1.13 o 
  -2   3  11      108.83      113.31      7.27 o 
  -1   3  11       10.50       14.74      3.41 o 
   0   3  11       44.87       52.45      5.72 o 
   1   3  11       24.75       29.37      4.56 o 
   2   3  11       42.14       42.09      5.42 o 
   3   3  11        7.03        7.01      2.82 o 
   4   3  11        1.27        0.03      2.23 o 
   5   3  11        1.28        0.67      2.20 o 
  -5   4  11        1.41        2.82      2.31 o 
  -4   4  11       30.00       27.38      4.70 o 
  -3   4  11       45.33       50.63      5.72 o 
  -2   4  11       23.42       25.39      3.95 o 
  -1   4  11        4.64        4.91      2.55 o 
   0   4  11       79.35       96.77      6.90 o 
   1   4  11        0.35       -1.93      1.29 o 
   2   4  11       12.01       16.03      3.79 o 
   3   4  11       11.37       11.49      3.68 o 
   4   4  11       18.11       13.15      3.52 o 
   5   4  11        6.18        0.78      2.28 o 
  -5   5  11        7.70        9.93      3.19 o 
  -4   5  11       29.21       26.15      4.72 o 
  -2   5  11       33.33       33.18      4.40 o 
  -1   5  11        5.18        6.95      2.71 o 
   0   5  11        8.53       11.87      3.28 o 
   1   5  11       18.62       24.46      4.30 o 
   2   5  11        5.00        9.61      3.38 o 
   3   5  11        5.65        7.36      3.09 o 
   4   5  11        6.13        7.46      3.06 o 
  -5   6  11        3.06        3.03      2.44 o 
  -4   6  11        3.24        3.84      2.74 o 
  -1   6  11        1.61        1.37      1.88 o 
   0   6  11       32.99       27.70      4.24 o 
   1   6  11        3.09        2.09      2.09 o 
   2   6  11        4.12        2.95      2.52 o 
   3   6  11        6.77        8.51      3.33 o 
   4   6  11        2.45        3.73      2.71 o 
  -1   7  11       16.39       22.17      3.76 o 
   0   7  11       58.08       68.10      5.72 o 
   1   7  11        9.00        9.13      3.22 o 
   2   7  11       13.34        9.61      3.19 o 
   3   7  11        1.06        1.40      2.42 o 
   4   7  11        2.06       -0.21      1.83 o 
  -1   8  11        2.96        0.24      1.58 o 
   0   8  11        2.50        4.13      2.36 o 
   1   8  11        5.12        4.32      2.44 o 
   2   8  11       30.48       28.75      4.83 o 
   3   8  11        0.51        1.88      2.31 o 
   4   8  11        2.86        0.35      1.15 o 
   0   9  11       52.78       54.41      5.07 o 
   1   9  11       16.56       20.64      4.19 o 
   2   9  11       27.16       21.40      4.27 o 
   3   9  11        4.76        9.07      3.52 o 
   0  10  11       12.60        9.80      3.01 o 
   1  10  11        6.34        5.40      2.68 o 
   2  10  11        9.66        8.40      3.33 o 
   3  10  11        3.17        5.53      2.79 o 
   1  11  11        9.85       10.44      3.25 o 
   2  11  11       15.67       26.36      4.72 o 
   1  12  11       12.74       18.44      3.92 o 
  -2 -10  12        0.22       -1.42      0.95 o 
  -1 -10  12        2.87        1.01      2.94 o 
   0 -10  12       10.90        6.71      4.17 o 
   1 -10  12        0.76        0.43      1.51 o 
  -3  -9  12        4.39        1.13      1.34 o 
  -2  -9  12        0.80       -1.22      2.24 o 
  -1  -9  12        3.34        0.52      1.97 o 
   0  -9  12        6.10       10.20      2.80 o 
   1  -9  12        5.90        3.58      1.99 o 
   2  -9  12       14.98       19.09      4.40 o 
  -3  -8  12        1.40       -2.05      1.37 o 
  -2  -8  12        5.80        7.04      3.32 o 
  -1  -8  12        0.51        0.46      1.59 o 
   0  -8  12       10.07       10.06      2.66 o 
   1  -8  12        0.62        1.85      1.61 o 
   2  -8  12       11.62        8.48      3.33 o 
  -4  -7  12        8.14        8.16      2.93 o 
  -3  -7  12        6.69        3.22      2.68 o 
  -2  -7  12        2.70        4.02      1.92 o 
  -1  -7  12        0.35        0.94      1.64 o 
   0  -7  12        2.27        2.36      1.79 o 
   1  -7  12        3.56        6.98      3.01 o 
   2  -7  12        4.66        4.72      2.85 o 
   3  -7  12        3.60        4.46      2.44 o 
  -4  -6  12        0.03        0.44      1.45 o 
  -3  -6  12       10.18        8.97      3.49 o 
  -2  -6  12       19.86       13.66      9.52 o 
  -1  -6  12        3.90        3.10      1.75 o 
   0  -6  12       14.57       16.51      4.56 o 
   1  -6  12        3.50        2.15      1.91 o 
   2  -6  12        6.70       12.99      3.79 o 
   3  -6  12        3.25        1.96      2.09 o 
  -4  -5  12        9.80        8.33      2.27 o 
  -3  -5  12       19.28       26.79      4.40 o 
  -2  -5  12       39.66       12.78      3.49 o 
  -1  -5  12       13.12        9.42      3.14 o 
   0  -5  12       14.07       11.14      3.57 o 
   1  -5  12        2.95        6.79      3.22 o 
   2  -5  12        2.87        1.85      2.15 o 
   3  -5  12        2.99       -1.15      1.53 o 
  -5  -4  12        9.54       11.00      2.47 o 
  -4  -4  12        0.44        1.31      1.48 o 
  -3  -4  12        3.47        1.18      3.46 o 
  -2  -4  12       10.76       13.58      3.93 o 
  -1  -4  12       26.88       19.89      4.35 o 
   0  -4  12       55.18       56.62      6.68 o 
   1  -4  12       11.90       15.01      3.81 o 
   2  -4  12        0.09       -0.43      1.74 o 
   3  -4  12       22.00       34.20      5.45 o 
  -5  -3  12        4.35        4.55      1.89 o 
  -4  -3  12        2.55        4.31      1.73 o 
  -3  -3  12       69.00       86.76      6.71 o 
  -2  -3  12       90.93      109.36      7.19 o 
  -1  -3  12        7.22        3.95      2.82 o 
   0  -3  12        8.87       12.67      3.79 o 
   1  -3  12        1.42        1.34      1.99 o 
   2  -3  12       13.38        8.78      3.03 o 
   3  -3  12        2.65        2.79      2.39 o 
   4  -3  12       14.46       14.74      3.49 o 
  -5  -2  12        1.99        2.44      2.34 o 
  -4  -2  12       16.21       14.49      4.19 o 
  -3  -2  12        5.72        6.16      1.79 o 
  -2  -2  12       49.39       53.69      5.58 o 
  -1  -2  12       47.67       54.44      6.42 o 
   0  -2  12      153.09      179.29     10.44 o 
   1  -2  12        3.78        4.91      2.79 o 
   2  -2  12       31.30       28.97      4.75 o 
   3  -2  12        7.73       10.63      3.41 o 
   4  -2  12       10.34        8.70      2.98 o 
  -5  -1  12        0.46       -2.30      1.53 o 
  -4  -1  12        1.53        0.39      1.41 o 
  -3  -1  12       20.73       18.24      3.85 o 
  -2  -1  12       10.05       10.11      2.22 o 
  -1  -1  12        5.92       10.25      3.46 o 
   0  -1  12       49.06       51.25      6.28 o 
   1  -1  12       20.22       26.23      4.72 o 
   2  -1  12       82.29      102.57      7.78 o 
   3  -1  12        7.39        8.56      3.19 o 
   4  -1  12        2.04       -1.50      1.66 o 
  -5   0  12        0.35        0.13      1.96 o 
  -4   0  12        3.10        2.43      1.43 o 
  -3   0  12        0.84        3.89      1.58 o 
  -2   0  12        0.08        3.81      2.23 o 
  -1   0  12        9.29       10.90      3.57 o 
   0   0  12       91.85      107.97      7.89 o 
   1   0  12       23.77       26.66      4.64 o 
   2   0  12        3.90        4.13      2.68 o 
   3   0  12       38.81       67.76      6.36 o 
   4   0  12        3.03        2.15      2.28 o 
  -5   1  12        0.46        2.01      2.31 o 
  -4   1  12        1.53        0.94      1.69 o 
  -3   1  12       20.75       24.28      3.07 o 
  -2   1  12       10.05       19.01      4.08 o 
  -1   1  12        5.91        8.56      3.17 o 
   0   1  12       49.14       57.37      5.74 o 
   1   1  12       20.20       26.36      4.94 o 
   2   1  12       82.30       85.85      7.11 o 
   3   1  12        7.39        6.50      2.95 o 
   4   1  12        2.04       -1.15      1.74 o 
  -5   2  12        1.99       -0.13      2.04 o 
  -4   2  12       16.21       20.80      4.38 o 
  -3   2  12        5.72        9.19      2.16 o 
  -2   2  12       49.44       58.90      5.64 o 
  -1   2  12       47.74       52.96      5.99 o 
   0   2  12      153.21      174.92      9.96 o 
   1   2  12        3.78        6.28      2.87 o 
   2   2  12       31.26       31.92      5.05 o 
   3   2  12        7.71        8.19      3.19 o 
   4   2  12       10.36       18.63      4.16 o 
  -5   3  12        4.36        6.17      3.03 o 
  -4   3  12        2.55        7.54      3.06 o 
  -3   3  12       69.02       81.88      6.42 o 
  -2   3  12       90.92       99.83      7.19 o 
  -1   3  12        7.23        7.97      2.95 o 
   0   3  12        8.83       14.44      3.73 o 
   1   3  12        1.41        1.02      2.23 o 
   2   3  12       13.37       14.31      3.97 o 
   3   3  12        2.65        4.13      2.76 o 
   4   3  12       14.46        9.99      3.22 o 
  -5   4  12        9.55       22.15      4.59 o 
  -4   4  12        0.44        2.34      2.25 o 
  -2   4  12       10.76       15.60      3.54 o 
  -1   4  12       26.87       38.87      5.10 o 
   0   4  12       55.18       55.65      5.61 o 
   1   4  12       11.92       15.89      4.05 o 
   2   4  12        0.09        0.59      2.25 o 
   3   4  12       22.00       29.10      5.15 o 
  -4   5  12        9.81       11.49      3.46 o 
  -2   5  12       39.69       46.17      5.26 o 
  -1   5  12       13.11       20.86      4.05 o 
   0   5  12       14.10       10.20      3.33 o 
   1   5  12        2.95        3.49      2.52 o 
   2   5  12        2.89       -0.67      2.07 o 
   3   5  12        2.99        0.56      2.44 o 
  -1   6  12        3.88        7.27      2.90 o 
   0   6  12       14.51       13.77      3.60 o 
   1   6  12        3.51        5.23      3.06 o 
   2   6  12        6.69        4.70      2.79 o 
   3   6  12        3.25        4.32      2.82 o 
  -1   7  12        0.35       -2.17      1.45 o 
   0   7  12        2.27        0.64      1.85 o 
   1   7  12        3.56        3.81      2.58 o 
   2   7  12        4.65        5.74      2.98 o 
   3   7  12        3.60       -0.32      1.93 o 
   0   8  12       10.05       11.38      3.52 o 
   1   8  12        0.63        1.99      1.99 o 
   2   8  12       11.62       13.88      4.00 o 
   0   9  12        6.12        4.19      2.34 o 
   1   9  12        5.90        7.49      2.98 o 
   2   9  12       14.99       14.31      4.00 o 
   0  10  12       10.89       10.34      3.22 o 
   1  10  12        0.76       -1.58      1.56 o 
  -2  -7  13        0.75        2.04      1.56 o 
  -1  -7  13        4.41        2.03      2.78 o 
   0  -7  13        3.54        6.09      3.03 o 
  -2  -6  13        5.40       -0.35      1.96 o 
  -1  -6  13        1.36       -1.32      1.88 o 
   0  -6  13        1.12        2.60      2.15 o 
   1  -6  13        0.32        2.82      1.96 o 
  -3  -5  13        2.53        0.56      1.83 o 
  -2  -5  13       16.90        5.58      2.82 o 
  -1  -5  13        6.42        6.50      3.03 o 
   0  -5  13        0.11        0.13      1.37 o 
   1  -5  13        7.36        8.83      3.14 o 
   2  -5  13        0.97        2.44      2.23 o 
  -3  -4  13       10.79        9.04      7.54 o 
  -1  -4  13       55.40       48.27      6.31 o 
   0  -4  13        6.08        7.06      3.03 o 
   1  -4  13       15.69       13.80      3.81 o 
   2  -4  13       23.75       29.23      5.18 o 
  -3  -3  13        0.60        0.32      1.41 o 
  -2  -3  13       24.37       15.73      3.95 o 
  -1  -3  13        2.56        3.95      2.36 o 
   0  -3  13        3.86        6.79      3.03 o 
   1  -3  13       17.90       22.44      4.83 o 
   2  -3  13        9.31        7.84      3.14 o 
  -4  -2  13        0.02        1.32      1.59 o 
  -3  -2  13        0.16        1.71      1.57 o 
  -2  -2  13       13.82       10.23      3.73 o 
  -1  -2  13        5.88        1.61      2.34 o 
   0  -2  13        2.86        1.58      2.07 o 
   1  -2  13       18.56       21.85      4.64 o 
   2  -2  13        3.21        9.15      3.38 o 
  -4  -1  13        0.97        0.68      1.70 o 
  -3  -1  13        1.74        5.24      2.70 o 
  -2  -1  13        0.04        3.33      2.55 o 
  -1  -1  13        1.49        0.99      2.44 o 
   0  -1  13        4.83        4.40      2.63 o 
   1  -1  13       14.23       18.52      4.40 o 
   2  -1  13        6.54        7.27      3.28 o 
  -4   0  13        0.00        1.42      2.17 o 
  -3   0  13        1.30        1.57      1.63 o 
  -2   0  13        3.94        8.70      3.33 o 
  -1   0  13        5.22        5.66      2.98 o 
   0   0  13        0.72        2.44      2.36 o 
   1   0  13        5.02        4.38      2.74 o 
   2   0  13        3.60        1.45      2.52 o 
  -4   1  13        0.97       -1.02      2.09 o 
  -3   1  13        1.74        3.49      2.82 o 
  -2   1  13        0.04       -0.67      2.01 o 
  -1   1  13        1.50        0.72      1.96 o 
   0   1  13        4.83        3.01      2.50 o 
   1   1  13       14.21       15.09      4.13 o 
   2   1  13        6.56        6.20      3.03 o 
  -4   2  13        0.02       -2.42      1.80 o 
  -3   2  13        0.16        0.78      2.07 o 
  -2   2  13       13.81       16.75      4.21 o 
  -1   2  13        5.86        6.25      3.11 o 
   0   2  13        2.87        1.77      2.39 o 
   1   2  13       18.57       25.85      5.02 o 
   2   2  13        3.21        7.27      3.30 o 
  -2   3  13       24.39       33.53      5.05 o 
  -1   3  13        2.58        1.23      2.09 o 
   0   3  13        3.86        3.70      2.82 o 
   1   3  13       17.91       24.64      4.81 o 
   2   3  13        9.29       14.33      4.30 o 
  -2   4  13       18.83       25.74      4.46 o 
  -1   4  13       55.37       71.92      6.47 o 
   0   4  13        6.07        9.37      3.49 o 
   1   4  13       15.69       24.03      4.75 o 
   2   4  13       23.76       12.24      3.73 o 
  -1   5  13        6.41        4.51      2.76 o 
   0   5  13        0.11       -1.21      1.88 o 
   1   5  13        7.34       12.16      3.81 o 
   2   5  13        0.98        1.61      2.20 o 
  -1   6  13        1.36        2.60      2.28 o 
   0   6  13        1.11        4.43      2.66 o 
   1   6  13        0.32        0.81      1.99 o 
  -1   7  13        4.41        5.99      2.71 o 
   0   7  13        3.53        5.69      2.95 o 
  -1  -1  14        0.13       -1.07      1.56 o 
  -1   0  14        4.36        5.91      3.22 o 
   0   0  14        2.17        1.15      1.74 o 
  -1   1  14        0.12       -1.05      1.93 o 
   0   1  14        1.93        2.20      2.28 o 
                                                 
